# Supplementary material for: Targeting MEF2A suppresses microglial hyperactivation and synaptic phagocytosis to attenuate epilepsy pathogenesis
Source: Cell Death Dis. 2026 May 22;17(1):645. doi: 10.1038/s41419-026-08860-5 (PMC13377041; doi:10.1038/s41419-026-08860-5)
Supplement: Supplementary file 3 — Dataset 1 [file 41419_2026_8860_MOESM3_ESM.xlsx]

## Sheet: name
Accession	Gene Symbol	Protein name	ENTREZID	Description	Protein.Group	Coverage.[%]	Unique.peptides	Peptides	Protein.Length	Isoelectric.Point	Molecular.Weight	Protein.Ids	Protein.Names	Genes	First.Protein.Description	con1	con2	con3	con4	shME1	shME2	shME3	shME4	epi3d1	epi3d2	epi3d3	epi3d4	GO_ID	Biological_process	Cellular_component	Molecular_function	KEGG_Pathway	Reactome	Wikipathway	Domain	Cell_location	TF_Family	TF_DB
A0A024QYR9	Pten	Mitochondrial PTENalpha	19211	Mitochondrial PTENalpha OS=Mus musculus OX=10090 GN=Pten PE=1 SV=1	A0A024QYR9;A0A1V0DNR6;A0A6G6A824	3	1	1	572	7.9851	64566.8	A0A6G6A824;A0A024QYR9;A0A1V0DNR6	A0A024QYR9_MOUSE;A0A1V0DNR6_MOUSE;A0A6G6A824_MOUSE	Pten	Mitochondrial PTENalpha	1616.09	3584.99	162.027	162.027	1040.11	3634.85	4053.31	1481.44	162.027	3517.06	162.027	4455.07	GO:0001525|angiogenesis;GO:0001933|negative regulation of protein phosphorylation;GO:0002902|regulation of B cell apoptotic process;GO:0004438|phosphatidylinositol-3-phosphatase activity;GO:0004721|phosphoprotein phosphatase activity;GO:0004722|protein serine/threonine phosphatase activity;GO:0004725|protein tyrosine phosphatase activity;GO:0005161|platelet-derived growth factor receptor binding;…	GO:0001525|angiogenesis;GO:0001933|negative regulation of protein phosphorylation;GO:0002902|regulation of B cell apoptotic process;GO:0006470|protein dephosphorylation;GO:0006629|lipid metabolic process;GO:0006915|apoptotic process;GO:0007270|neuron-neuron synaptic transmission;GO:0007399|nervous system development;GO:0007416|synapse assembly;GO:0007417|central nervous system development;GO:0007…	GO:0005634|nucleus;GO:0005654|nucleoplasm;GO:0005737|cytoplasm;GO:0005739|mitochondrion;GO:0005829|cytosol;GO:0005886|plasma membrane;GO:0009898|cytoplasmic side of plasma membrane;GO:0016324|apical plasma membrane;GO:0035749|myelin sheath adaxonal region;GO:0042995|cell projection;GO:0043005|neuron projection;GO:0043197|dendritic spine;GO:0043220|Schmidt-Lanterman incisure;GO:0045211|postsynapti…	GO:0004438|phosphatidylinositol-3-phosphatase activity;GO:0004721|phosphoprotein phosphatase activity;GO:0004722|protein serine/threonine phosphatase activity;GO:0004725|protein tyrosine phosphatase activity;GO:0005161|platelet-derived growth factor receptor binding;GO:0005515|protein binding;GO:0010997|anaphase-promoting complex binding;GO:0016314|phosphatidylinositol-3,4,5-trisphosphate 3-phosp…	mmu01100 Metabolic pathways;mmu04140 Autophagy - animal;mmu05415 Diabetic cardiomyopathy;mmu05208 Chemical carcinogenesis - reactive oxygen species;mmu04070 Phosphatidylinositol signaling system;mmu00562 Inositol phosphate metabolism;mmu04510 Focal adhesion;mmu04071 Sphingolipid signaling pathway;mmu05230 Central carbon metabolism in cancer;mmu04150 mTOR signaling pathway;mmu01521 EGFR tyrosine k…	R-MMU-1483255 PI Metabolism;R-MMU-6807070 PTEN Regulation;R-MMU-1660499 Synthesis of PIPs at the plasma membrane;R-MMU-8948751 Regulation of PTEN stability and activity;R-MMU-1483257 Phospholipid metabolism;R-MMU-202424 Downstream TCR signaling;R-MMU-9006925 Intracellular signaling by second messengers;R-MMU-202403 TCR signaling;R-MMU-5688426 Deubiquitination;R-MMU-1483249 Inositol phosphate meta…	WP65 Insulin signaling;WP85 Focal adhesion;WP193 Hepatocyte growth factor receptor signaling;WP1763 PluriNetWork: mechanisms associated with pluripotency;WP3675 Factors and pathways affecting insulin-like growth factor (IGF1)-Akt signaling;WP2902 p53 signaling;WP2841 Focal adhesion: PI3K-Akt-mTOR signaling pathway;WP339 ESC pluripotency pathways	PF10409:C2 domain of PTEN tumour-suppressor protein	Cytoplasm;Mitochondrion;Membrane	-	-
A0A067XG51	Fgf13	Fibroblast growth factor 13 (Fragment)	14168	Fibroblast growth factor 13 (Fragment) OS=Mus musculus OX=10090 GN=Fgf13 PE=1 SV=1	A0A067XG51	11	1	1	97	7.8001	11064.6	A0A067XG51	A0A067XG51_MOUSE	Fgf13	Fibroblast growth factor 13 (Fragment)	9773.8	11605.6	23032	162.027	8650.13	162.027	11461.1	7989.49	162.027	6434.33	8401.12	162.027	GO:0000165|MAPK cascade;GO:0001764|neuron migration;GO:0005576|extracellular region;GO:0005634|nucleus;GO:0005737|cytoplasm;GO:0005829|cytosol;GO:0005874|microtubule;GO:0005886|plasma membrane;GO:0006814|sodium ion transport;GO:0007026|negative regulation of microtubule depolymerization;GO:0007399|nervous system development;GO:0007612|learning;GO:0007613|memory;GO:0008017|microtubule binding;GO:0…	GO:0000165|MAPK cascade;GO:0001764|neuron migration;GO:0006814|sodium ion transport;GO:0007026|negative regulation of microtubule depolymerization;GO:0007399|nervous system development;GO:0007612|learning;GO:0007613|memory;GO:0021766|hippocampus development;GO:0021795|cerebral cortex cell migration;GO:0045200|establishment of neuroblast polarity;GO:0046785|microtubule polymerization;GO:0048671|ne…	GO:0005576|extracellular region;GO:0005634|nucleus;GO:0005737|cytoplasm;GO:0005829|cytosol;GO:0005874|microtubule;GO:0005886|plasma membrane;GO:0014704|intercalated disc;GO:0016328|lateral plasma membrane;GO:0030175|filopodium;GO:0030424|axon;GO:0030425|dendrite;GO:0030426|growth cone;GO:0042995|cell projection;GO:0043005|neuron projection	GO:0008017|microtubule binding;GO:0008083|growth factor activity;GO:0017080|sodium channel regulator activity;GO:0030295|protein kinase activator activity;GO:0044325|transmembrane transporter binding;GO:0048487|beta-tubulin binding	-	-	WP523 Regulation of actin cytoskeleton;WP2841 Focal adhesion: PI3K-Akt-mTOR signaling pathway;WP339 ESC pluripotency pathways	PF00167:Fibroblast growth factor	Cytoplasm;Membrane;Extracellular region	-	-
A0A067XG53	Cask	Calcium/calmodulin dependent serine protein kinase (Fragment)	12361	Calcium/calmodulin dependent serine protein kinase (Fragment) OS=Mus musculus OX=10090 GN=Cask PE=1 SV=1	A0A067XG53	2	1	1	871	6.6028	99227.3	A0A067XG53	A0A067XG53_MOUSE	Cask	Calcium/calmodulin dependent serine protein kinase (Fragment)	162.027	2355.66	7896.58	162.027	162.027	162.027	162.027	162.027	162.027	2155.38	162.027	162.027	GO:0000166|nucleotide binding;GO:0001953|negative regulation of cell-matrix adhesion;GO:0004672|protein kinase activity;GO:0004674|protein serine/threonine kinase activity;GO:0005102|signaling receptor binding;GO:0005515|protein binding;GO:0005516|calmodulin binding;GO:0005524|ATP binding;GO:0005604|basement membrane;GO:0005634|nucleus;GO:0005652|nuclear lamina;GO:0005730|nucleolus;GO:0005737|cyt…	GO:0001953|negative regulation of cell-matrix adhesion;GO:0006357|regulation of transcription by RNA polymerase II;GO:0006468|protein phosphorylation;GO:0010839|negative regulation of keratinocyte proliferation;GO:0016310|phosphorylation;GO:0032024|positive regulation of insulin secretion;GO:0034613|cellular protein localization;GO:0045944|positive regulation of transcription by RNA polymerase II…	GO:0005604|basement membrane;GO:0005634|nucleus;GO:0005652|nuclear lamina;GO:0005730|nucleolus;GO:0005737|cytoplasm;GO:0005829|cytosol;GO:0005886|plasma membrane;GO:0005911|cell-cell junction;GO:0014069|postsynaptic density;GO:0016020|membrane;GO:0016323|basolateral plasma membrane;GO:0016363|nuclear matrix;GO:0030425|dendrite;GO:0031982|vesicle;GO:0032991|protein-containing complex;GO:0042734|pr…	GO:0000166|nucleotide binding;GO:0004672|protein kinase activity;GO:0004674|protein serine/threonine kinase activity;GO:0005102|signaling receptor binding;GO:0005515|protein binding;GO:0005516|calmodulin binding;GO:0005524|ATP binding;GO:0008022|protein C-terminus binding;GO:0016301|kinase activity;GO:0016740|transferase activity;GO:0030165|PDZ domain binding;GO:0042043|neurexin family protein bi…	-	R-MMU-6794362 Protein-protein interactions at synapses;R-MMU-112315 Transmission across Chemical Synapses;R-MMU-6794361 Neurexins and neuroligins;R-MMU-112316 Neuronal System;R-MMU-212676 Dopamine Neurotransmitter Release Cycle;R-MMU-112310 Neurotransmitter release cycle	WP1983 Splicing factor NOVA regulated synaptic proteins	PF00018:SH3 domain;PF00595:PDZ domain;PF00069:Protein kinase domain;PF00625:Guanylate kinase;PF02828:L27 domain	Cytoplasm;Membrane;Nucleolus	-	-
A0A068BEP5	Daxx	Death domain-associated protein 6	13163	Death domain-associated protein 6 OS=Mus musculus OX=10090 GN=Daxx PE=2 SV=1	A0A068BEP5;A1A558;Q3U0Z3;Q3UIV3;Q3UKR0;Q5XLB0;Q5XW53;Q5XW54;Q5XW59	2	1	1	739	4.3351	81441.5	Q3UKR0;A0A068BEP5;A1A558;Q3U0Z3;Q3UIV3;Q5XLB0;Q5XW53;Q5XW54;Q5XW59	A0A068BEP5_MOUSE;A1A558_MOUSE;Q3U0Z3_MOUSE;Q3UIV3_MOUSE;Q3UKR0_MOUSE;Q5XLB0_MOUSE;Q5XW53_MOUSE;Q5XW54_MOUSE;Q5XW59_MOUSE	Daxx	Death domain-associated protein 6	25097.7	37249.5	33118	18988.5	20511	23219.8	16287.3	27691.3	21783.1	33836.1	22726.1	34877.2	GO:0000122|negative regulation of transcription by RNA polymerase II;GO:0000281|mitotic cytokinesis;GO:0000775|chromosome, centromeric region;GO:0000792|heterochromatin;GO:0001741|XY body;GO:0001934|positive regulation of protein phosphorylation;GO:0002039|p53 binding;GO:0003713|transcription coactivator activity;GO:0003714|transcription corepressor activity;GO:0005515|protein binding;GO:0005634|…	GO:0000122|negative regulation of transcription by RNA polymerase II;GO:0000281|mitotic cytokinesis;GO:0001934|positive regulation of protein phosphorylation;GO:0006325|chromatin organization;GO:0006334|nucleosome assembly;GO:0006338|chromatin remodeling;GO:0006355|regulation of transcription, DNA-templated;GO:0006915|apoptotic process;GO:0007254|JNK cascade;GO:0008283|cell population proliferati…	GO:0000775|chromosome, centromeric region;GO:0000792|heterochromatin;GO:0001741|XY body;GO:0005634|nucleus;GO:0005654|nucleoplasm;GO:0005694|chromosome;GO:0005737|cytoplasm;GO:0005829|cytosol;GO:0005874|microtubule;GO:0005938|cell cortex;GO:0016604|nuclear body;GO:0016605|PML body;GO:0043005|neuron projection;GO:0044297|cell body	GO:0002039|p53 binding;GO:0003713|transcription coactivator activity;GO:0003714|transcription corepressor activity;GO:0005515|protein binding;GO:0008134|transcription factor binding;GO:0008432|JUN kinase binding;GO:0019894|kinesin binding;GO:0019899|enzyme binding;GO:0019901|protein kinase binding;GO:0030295|protein kinase activator activity;GO:0031625|ubiquitin protein ligase binding;GO:0042393|…	mmu05014 Amyotrophic lateral sclerosis;mmu05022 Pathways of neurodegeneration - multiple diseases;mmu05012 Parkinson disease;mmu04010 MAPK signaling pathway;mmu04210 Apoptosis;mmu05168 Herpes simplex virus 1 infection	R-MMU-3700989 Transcriptional Regulation by TP53;R-MMU-157579 Telomere Maintenance;R-MMU-5633007 Regulation of TP53 Activity;R-MMU-3899300 SUMOylation of transcription cofactors;R-MMU-2990846 SUMOylation;R-MMU-3108232 SUMO E3 ligases SUMOylate target proteins;R-MMU-6804757 Regulation of TP53 Degradation;R-MMU-6806003 Regulation of TP53 Expression and Degradation;R-MMU-73886 Chromosome Maintenance	WP387 IL-6 signaling pathway;WP493 Mapk signaling pathway;WP350 p38 Mapk signaling pathway;WP571 FAS pathway and stress induction of HSP regulation	PF03344:Daxx N-terminal Rassf1C-interacting domain	Cytoplasm	Unknown	TRRUST
A0A075B5K0	Igkv14-126	Immunoglobulin kappa variable 14-126 (Fragment)	628127	Immunoglobulin kappa variable 14-126 (Fragment) OS=Mus musculus OX=10090 GN=Igkv14-126 PE=1 SV=7	A0A075B5K0;A0A140T8P9	13	0	1	117	6.9161	13057.8	P01637;P01638;A0A075B5K0;A0A140T8P9;I6L9E1;Q7TS98	A0A075B5K0_MOUSE;A0A140T8P9_MOUSE	Igkv14-111;Igkv14-126	Immunoglobulin kappa variable 14-126 (Fragment)	5629.73	162.027	162.027	7269.67	11231.6	162.027	22313	162.027	55970.7	18762.2	20762.1	26980.2	GO:0002377|immunoglobulin production;GO:0005615|extracellular space;GO:0006955|immune response	GO:0002377|immunoglobulin production;GO:0006955|immune response	GO:0005615|extracellular space	-	-	-	-	-	Extracellular region	-	-
A0A075B5K6	Igkv2-109	Immunoglobulin kappa variable 2-109 (Fragment)	628268	Immunoglobulin kappa variable 2-109 (Fragment) OS=Mus musculus OX=10090 GN=Igkv2-109 PE=4 SV=4	A0A075B5K6	11	1	1	120	6.9408	13056.9	P03976;A0A075B5K6	A0A075B5K6_MOUSE	Igkv2-109	Immunoglobulin kappa variable 2-109 (Fragment)	162.027	2141.38	162.027	4709.14	8088.26	162.027	162.027	162.027	33447.3	5485.71	19235.5	18076.3	GO:0002377|immunoglobulin production;GO:0005615|extracellular space;GO:0006955|immune response	GO:0002377|immunoglobulin production;GO:0006955|immune response	GO:0005615|extracellular space	-	-	-	-	-	Extracellular region	-	-
A0A075B5M7	Igkv5-39	Immunoglobulin kappa variable 5-39	620017	Immunoglobulin kappa variable 5-39 OS=Mus musculus OX=10090 GN=Igkv5-39 PE=1 SV=7	A0A075B5M7;A0A0B4J1J1;A0A0B4J1J2;A0A0G2JDV4;Q65ZI1	13	0	1	95	6.195	10345.4	A0A075B5M7;A0A0B4J1J1;A0A0B4J1J2;A0A0G2JDV4;A0A0M4KPD8;Q65ZI1	A0A075B5M7_MOUSE;A0A0B4J1J1_MOUSE;A0A0B4J1J2_MOUSE;A0A0G2JDV4_MOUSE;Q65ZI1_MOUSE	Igkv5-39;Igkv5-43;Igkv5-45	Immunoglobulin kappa variable 5-39	29684.5	162.027	28871.7	162.027	16066.6	14301.7	15425.2	162.027	109828	50193.4	50533.4	53988.2	GO:0002377|immunoglobulin production;GO:0005615|extracellular space;GO:0006955|immune response	GO:0002377|immunoglobulin production;GO:0006955|immune response	GO:0005615|extracellular space	-	-	-	-	-	Extracellular region	-	-
A0A075B5N3	Igkv8-28	Immunoglobulin kappa variable 8-28	434040	Immunoglobulin kappa variable 8-28 OS=Mus musculus OX=10090 GN=Igkv8-28 PE=1 SV=7	A0A075B5N3;A0A0G2JE47	30	0	3	101	5.7052	10903.1	A0A075B5N3;A0A0G2JE47;A0A0G2JFN8;A0A140T8M4;B5UB69	A0A075B5N3_MOUSE;A0A0G2JE47_MOUSE	Igkv8-28	Immunoglobulin kappa variable 8-28	5716.58	162.027	162.027	162.027	20010.2	162.027	19443.2	6050.86	70413.8	12321.8	19189.8	19669.5	GO:0002377|immunoglobulin production;GO:0005615|extracellular space;GO:0006955|immune response	GO:0002377|immunoglobulin production;GO:0006955|immune response	GO:0005615|extracellular space	-	-	-	-	-	Extracellular region	-	-
A0A075B5N7	Igkv6-13	Immunoglobulin kappa variable 6-13	667899	Immunoglobulin kappa variable 6-13 OS=Mus musculus OX=10090 GN=Igkv6-13 PE=1 SV=7	A0A075B5N7	28	2	3	95	6.1171	10440.6	A0A075B5N7;A0A0G2JGY3;A0A2S0DFH5	A0A075B5N7_MOUSE	Igkv6-13	Immunoglobulin kappa variable 6-13	14557.3	162.027	162.027	162.027	21726.3	6264.45	162.027	162.027	100980	19220.7	23842.1	40171.7	GO:0002377|immunoglobulin production;GO:0005615|extracellular space;GO:0006955|immune response	GO:0002377|immunoglobulin production;GO:0006955|immune response	GO:0005615|extracellular space	-	-	-	-	-	Extracellular region	-	-
A0A075B5P0	Igkv3-2	Immunoglobulin kappa variable 3-2 (Fragment)	626583	Immunoglobulin kappa variable 3-2 (Fragment) OS=Mus musculus OX=10090 GN=Igkv3-2 PE=4 SV=7	A0A075B5P0	13	1	1	119	4.4454	12915.6	P01654;P01655;P01656;P03977;A0A075B5P0;U5JE80	A0A075B5P0_MOUSE	Igkv3-2	Immunoglobulin kappa variable 3-2 (Fragment)	162.027	162.027	162.027	3312.63	162.027	162.027	162.027	162.027	20336.4	2084.33	9042.37	21744.5	GO:0002377|immunoglobulin production;GO:0005615|extracellular space;GO:0006955|immune response	GO:0002377|immunoglobulin production;GO:0006955|immune response	GO:0005615|extracellular space	-	-	-	-	-	Extracellular region	-	-
A0A075B5P3	Ighg2b	Immunoglobulin heavy constant gamma 2B (Fragment)	16016	Immunoglobulin heavy constant gamma 2B (Fragment) OS=Mus musculus OX=10090 GN=Ighg2b PE=1 SV=1	A0A075B5P3;A0A0A6YVP0;A0A0F7QZE4;A0A0F7R1P3;A0A4V6JA63	6	0	2	336	7.3113	36687.4	A0A075B5P3;A0A0A6YVP0;A0A0F7QZE4;A0A0F7R1P3;A0A4V6JA63	A0A075B5P3_MOUSE;A0A0A6YVP0_MOUSE;A0A0F7QZE4_MOUSE;A0A0F7R1P3_MOUSE;A0A4V6JA63_MOUSE	HC;Ighg2b	Immunoglobulin heavy constant gamma 2B (Fragment)	162.027	162.027	162.027	20214.4	47543	162.027	162.027	162.027	188575	9410.42	80045	74077.4	GO:0001788|antibody-dependent cellular cytotoxicity;GO:0001798|positive regulation of type IIa hypersensitivity;GO:0001812|positive regulation of type I hypersensitivity;GO:0002250|adaptive immune response;GO:0002455|humoral immune response mediated by circulating immunoglobulin;GO:0003823|antigen binding;GO:0005576|extracellular region;GO:0005615|extracellular space;GO:0006910|phagocytosis, reco…	GO:0001788|antibody-dependent cellular cytotoxicity;GO:0001798|positive regulation of type IIa hypersensitivity;GO:0001812|positive regulation of type I hypersensitivity;GO:0002250|adaptive immune response;GO:0002455|humoral immune response mediated by circulating immunoglobulin;GO:0006910|phagocytosis, recognition;GO:0006911|phagocytosis, engulfment;GO:0006958|complement activation, classical pa…	GO:0005576|extracellular region;GO:0005615|extracellular space;GO:0009897|external side of plasma membrane;GO:0042571|immunoglobulin complex, circulating;GO:0071735|IgG immunoglobulin complex	GO:0003823|antigen binding;GO:0034987|immunoglobulin receptor binding;GO:0034988|Fc-gamma receptor I complex binding	-	-	-	-	Membrane;Extracellular region	-	-
A0A075B5P5	Ighg3	Immunoglobulin heavy constant gamma 3 (Fragment)	380795	Immunoglobulin heavy constant gamma 3 (Fragment) OS=Mus musculus OX=10090 GN=Ighg3 PE=4 SV=1	A0A075B5P5;A0A1Y7VJN6;A0A4U9FKB1;Q6KAM2	12	4	4	330	8.2922	36317.1	P03987;A0A075B5P5;A0A1Y7VJN6;A0A4U9FKB1;Q6KAM2	A0A075B5P5_MOUSE;A0A1Y7VJN6_MOUSE;A0A4U9FKB1_MOUSE;Q6KAM2_MOUSE	Ighg3	Immunoglobulin heavy constant gamma 3 (Fragment)	30600	162.027	11505.6	88600.5	101208	78054.3	29676.7	162.027	130133	162.027	80749.2	92069.7	GO:0001788|antibody-dependent cellular cytotoxicity;GO:0002250|adaptive immune response;GO:0003823|antigen binding;GO:0005615|extracellular space;GO:0006910|phagocytosis, recognition;GO:0006911|phagocytosis, engulfment;GO:0006958|complement activation, classical pathway;GO:0009897|external side of plasma membrane;GO:0034987|immunoglobulin receptor binding;GO:0034988|Fc-gamma receptor I complex bi…	GO:0001788|antibody-dependent cellular cytotoxicity;GO:0002250|adaptive immune response;GO:0006910|phagocytosis, recognition;GO:0006911|phagocytosis, engulfment;GO:0006958|complement activation, classical pathway;GO:0042742|defense response to bacterium;GO:0045087|innate immune response;GO:0050853|B cell receptor signaling pathway;GO:0050871|positive regulation of B cell activation;GO:0097278|com…	GO:0005615|extracellular space;GO:0009897|external side of plasma membrane;GO:0042571|immunoglobulin complex, circulating;GO:0071735|IgG immunoglobulin complex	GO:0003823|antigen binding;GO:0034987|immunoglobulin receptor binding;GO:0034988|Fc-gamma receptor I complex binding	-	-	-	-	Membrane;Extracellular region	-	-
A0A075B5P6	Ighm	Immunoglobulin heavy constant mu (Fragment)	16019	Immunoglobulin heavy constant mu (Fragment) OS=Mus musculus OX=10090 GN=Ighm PE=1 SV=1	A0A075B5P6;A0A075B6A0	5	2	2	455	6.969	50062.8	A0A075B6A0;A0A075B5P6	A0A075B5P6_MOUSE;A0A075B6A0_MOUSE	Ighm	Immunoglobulin heavy constant mu (Fragment)	9688.7	162.027	162.027	162.027	9827.15	162.027	5712.61	5439.4	11149.8	12586.7	15114.9	12546.6	GO:0002250|adaptive immune response;GO:0002344|B cell affinity maturation;GO:0002455|humoral immune response mediated by circulating immunoglobulin;GO:0002637|regulation of immunoglobulin production;GO:0003697|single-stranded DNA binding;GO:0003823|antigen binding;GO:0004888|transmembrane signaling receptor activity;GO:0005515|protein binding;GO:0005576|extracellular region;GO:0005615|extracellul…	GO:0002250|adaptive immune response;GO:0002344|B cell affinity maturation;GO:0002455|humoral immune response mediated by circulating immunoglobulin;GO:0002637|regulation of immunoglobulin production;GO:0006910|phagocytosis, recognition;GO:0006911|phagocytosis, engulfment;GO:0006958|complement activation, classical pathway;GO:0016064|immunoglobulin mediated immune response;GO:0019731|antibacterial…	GO:0005576|extracellular region;GO:0005615|extracellular space;GO:0005737|cytoplasm;GO:0005886|plasma membrane;GO:0009897|external side of plasma membrane;GO:0009986|cell surface;GO:0016020|membrane;GO:0016021|integral component of membrane;GO:0019815|B cell receptor complex;GO:0042571|immunoglobulin complex, circulating;GO:0048471|perinuclear region of cytoplasm;GO:0071756|pentameric IgM immunog…	GO:0003697|single-stranded DNA binding;GO:0003823|antigen binding;GO:0004888|transmembrane signaling receptor activity;GO:0005515|protein binding;GO:0031210|phosphatidylcholine binding;GO:0034987|immunoglobulin receptor binding;GO:0042802|identical protein binding;GO:0042834|peptidoglycan binding	-	-	-	-	Cytoplasm;Membrane;Extracellular region	-	-
A0A075B5Q4	Ighv5-12	Immunoglobulin heavy variable 5-12 (Fragment)	668395	Immunoglobulin heavy variable 5-12 (Fragment) OS=Mus musculus OX=10090 GN=Ighv5-12 PE=1 SV=1	A0A075B5Q4	21	0	2	117	8.9926	13075.1	A0A075B5Q4;A2NN81;X5J4L1;X5J4W6	A0A075B5Q4_MOUSE	Ighv5-12	Immunoglobulin heavy variable 5-12 (Fragment)	6639.18	162.027	162.027	162.027	5998.65	162.027	12424.6	162.027	42499.8	11193.6	33865.1	34430.4	GO:0003823|antigen binding;GO:0006910|phagocytosis, recognition;GO:0006911|phagocytosis, engulfment;GO:0006958|complement activation, classical pathway;GO:0009897|external side of plasma membrane;GO:0034987|immunoglobulin receptor binding;GO:0042571|immunoglobulin complex, circulating;GO:0042742|defense response to bacterium;GO:0045087|innate immune response;GO:0050853|B cell receptor signaling p…	GO:0006910|phagocytosis, recognition;GO:0006911|phagocytosis, engulfment;GO:0006958|complement activation, classical pathway;GO:0042742|defense response to bacterium;GO:0045087|innate immune response;GO:0050853|B cell receptor signaling pathway;GO:0050871|positive regulation of B cell activation	GO:0009897|external side of plasma membrane;GO:0042571|immunoglobulin complex, circulating	GO:0003823|antigen binding;GO:0034987|immunoglobulin receptor binding	-	-	-	-	Membrane;Extracellular region	-	-
A0A075B5R0	Ighv5-16	Immunoglobulin heavy variable 5-16	633568	Immunoglobulin heavy variable 5-16 OS=Mus musculus OX=10090 GN=Ighv5-16 PE=1 SV=1	A0A075B5R0;A0A0B4J1P4	23	2	2	116	7.6564	13217.2	A0A075B5R0;A0A0B4J1P4;X5J5E3	A0A075B5R0_MOUSE;A0A0B4J1P4_MOUSE	Ighv5-16	Immunoglobulin heavy variable 5-16	12584.9	162.027	162.027	2648.38	6442.24	12503.9	162.027	162.027	44085.1	21931.2	8893.97	28449.6	GO:0003823|antigen binding;GO:0006910|phagocytosis, recognition;GO:0006911|phagocytosis, engulfment;GO:0006958|complement activation, classical pathway;GO:0009897|external side of plasma membrane;GO:0034987|immunoglobulin receptor binding;GO:0042571|immunoglobulin complex, circulating;GO:0042742|defense response to bacterium;GO:0045087|innate immune response;GO:0050853|B cell receptor signaling p…	GO:0006910|phagocytosis, recognition;GO:0006911|phagocytosis, engulfment;GO:0006958|complement activation, classical pathway;GO:0042742|defense response to bacterium;GO:0045087|innate immune response;GO:0050853|B cell receptor signaling pathway;GO:0050871|positive regulation of B cell activation	GO:0009897|external side of plasma membrane;GO:0042571|immunoglobulin complex, circulating	GO:0003823|antigen binding;GO:0034987|immunoglobulin receptor binding	-	-	-	-	Membrane;Extracellular region	-	-
A0A075B5R5	Ighv4-1	Immunoglobulin heavy variable 4-1 (Fragment)	780802	Immunoglobulin heavy variable 4-1 (Fragment) OS=Mus musculus OX=10090 GN=Ighv4-1 PE=1 SV=7	A0A075B5R5	22	1	2	116	9.1054	12873.9	P01812;A0A075B5R5;A0A8D6AR87;A0A978W7D2;K7T9G9;K7TH23;K7TR23;K7U5W1;P01806;P01807;P01808;P01809;Q4V9Z4;X5J4E0;X5J4E4;X5J4E5;X5J4E6;X5J4E7;X5J4K0;X5J4P6;X5J4P7;X5J4P8;X5J4P9;X5J4Q0;X5J4Q1;X5J4U6;X5J4V6;X5J4W8;X5J502;X5J503;X5J504;X5J505;X5J506;X5J507;X5J508;X5J509;X5J570;X5J5A9;X5J5B0;X5J5B2;X5J5B3;X5J5B4;X5J5B5;X5J5L1;X5J5L4;X5J5L5;X5J5L8;X5J5L9;X5J5M0;X5J5S3	A0A075B5R5_MOUSE	Ighv4-1	Immunoglobulin heavy variable 4-1 (Fragment)	1938.37	162.027	4432.35	162.027	20689.8	12467.1	162.027	162.027	22188.8	8547.16	15396.3	14252	GO:0003823|antigen binding;GO:0006910|phagocytosis, recognition;GO:0006911|phagocytosis, engulfment;GO:0006958|complement activation, classical pathway;GO:0009897|external side of plasma membrane;GO:0034987|immunoglobulin receptor binding;GO:0042571|immunoglobulin complex, circulating;GO:0042742|defense response to bacterium;GO:0045087|innate immune response;GO:0050853|B cell receptor signaling p…	GO:0006910|phagocytosis, recognition;GO:0006911|phagocytosis, engulfment;GO:0006958|complement activation, classical pathway;GO:0042742|defense response to bacterium;GO:0045087|innate immune response;GO:0050853|B cell receptor signaling pathway;GO:0050871|positive regulation of B cell activation	GO:0009897|external side of plasma membrane;GO:0042571|immunoglobulin complex, circulating	GO:0003823|antigen binding;GO:0034987|immunoglobulin receptor binding	-	-	-	-	Membrane;Extracellular region	-	-
A0A075B5R7	Ighv14-2	Immunoglobulin heavy variable 14-2 (Fragment)	668421	Immunoglobulin heavy variable 14-2 (Fragment) OS=Mus musculus OX=10090 GN=Ighv14-2 PE=1 SV=1	A0A075B5R7	7	0	1	117	5.8156	13001.7	A0A075B5R4;A0A075B5R7;A0N8M6;A0N8M7;K7T9S3;K7TDH5;K7TDK2;K7TGS5;K7TH43;K7THE2;K7TRQ3;K7TRU2;K7U5Z3;X5J4F8;X5J4P0;X5J4R1;X5J4R5;X5J4T4;X5J522;X5J524;X5J525;X5J540;X5J541;X5J5C9;X5J5K7;X5J5K9	A0A075B5R7_MOUSE	Ighv14-2	Immunoglobulin heavy variable 14-2 (Fragment)	162.027	162.027	162.027	162.027	162.027	162.027	162.027	162.027	16098.6	162.027	3161.6	17976.1	GO:0003823|antigen binding;GO:0006910|phagocytosis, recognition;GO:0006911|phagocytosis, engulfment;GO:0006958|complement activation, classical pathway;GO:0009897|external side of plasma membrane;GO:0034987|immunoglobulin receptor binding;GO:0042571|immunoglobulin complex, circulating;GO:0042742|defense response to bacterium;GO:0045087|innate immune response;GO:0050853|B cell receptor signaling p…	GO:0006910|phagocytosis, recognition;GO:0006911|phagocytosis, engulfment;GO:0006958|complement activation, classical pathway;GO:0042742|defense response to bacterium;GO:0045087|innate immune response;GO:0050853|B cell receptor signaling pathway;GO:0050871|positive regulation of B cell activation	GO:0009897|external side of plasma membrane;GO:0042571|immunoglobulin complex, circulating	GO:0003823|antigen binding;GO:0034987|immunoglobulin receptor binding	-	-	-	-	Membrane;Extracellular region	-	-
A0A075B5S2	Ighv7-1	Immunoglobulin heavy variable 7-1 (Fragment)	780799	Immunoglobulin heavy variable 7-1 (Fragment) OS=Mus musculus OX=10090 GN=Ighv7-1 PE=1 SV=2	A0A075B5S2	18	2	2	121	8.2458	13644.6	A0A075B5S2;A2NU19	A0A075B5S2_MOUSE	Ighv7-1	Immunoglobulin heavy variable 7-1 (Fragment)	162.027	18923.8	15157.6	162.027	11818	12166.2	162.027	17429.9	14638.9	162.027	30073	162.027	GO:0003823|antigen binding;GO:0006910|phagocytosis, recognition;GO:0006911|phagocytosis, engulfment;GO:0006958|complement activation, classical pathway;GO:0009897|external side of plasma membrane;GO:0034987|immunoglobulin receptor binding;GO:0042571|immunoglobulin complex, circulating;GO:0042742|defense response to bacterium;GO:0045087|innate immune response;GO:0050853|B cell receptor signaling p…	GO:0006910|phagocytosis, recognition;GO:0006911|phagocytosis, engulfment;GO:0006958|complement activation, classical pathway;GO:0042742|defense response to bacterium;GO:0045087|innate immune response;GO:0050853|B cell receptor signaling pathway;GO:0050871|positive regulation of B cell activation	GO:0009897|external side of plasma membrane;GO:0042571|immunoglobulin complex, circulating	GO:0003823|antigen binding;GO:0034987|immunoglobulin receptor binding	-	-	-	-	Membrane;Extracellular region	-	-
A0A075B5T2	Ighv6-3	Immunoglobulin heavy variable 6-3 (Fragment)	629845	Immunoglobulin heavy variable 6-3 (Fragment) OS=Mus musculus OX=10090 GN=Ighv6-3 PE=1 SV=7	A0A075B5T2	31	0	4	118	7.7057	13259.1	P01796;P01797;P01799;P01801;P01803;A0A075B5T2;A0A0A6YWU3;K7THH7;P01804;Q80ZI7	A0A075B5T2_MOUSE	Ighv6-3	Immunoglobulin heavy variable 6-3 (Fragment)	8325.57	26285.9	162.027	162.027	19474.1	13689.1	18766	162.027	26799.2	23527.8	22648.5	16599.1	GO:0003823|antigen binding;GO:0006910|phagocytosis, recognition;GO:0006911|phagocytosis, engulfment;GO:0006958|complement activation, classical pathway;GO:0009897|external side of plasma membrane;GO:0034987|immunoglobulin receptor binding;GO:0042571|immunoglobulin complex, circulating;GO:0042742|defense response to bacterium;GO:0045087|innate immune response;GO:0050853|B cell receptor signaling p…	GO:0006910|phagocytosis, recognition;GO:0006911|phagocytosis, engulfment;GO:0006958|complement activation, classical pathway;GO:0042742|defense response to bacterium;GO:0045087|innate immune response;GO:0050853|B cell receptor signaling pathway;GO:0050871|positive regulation of B cell activation	GO:0009897|external side of plasma membrane;GO:0042571|immunoglobulin complex, circulating	GO:0003823|antigen binding;GO:0034987|immunoglobulin receptor binding	-	-	-	-	Membrane;Extracellular region	-	-
A0A075B5T3	Ighv6-6	Immunoglobulin heavy variable 6-6 (Fragment)	238427	Immunoglobulin heavy variable 6-6 (Fragment) OS=Mus musculus OX=10090 GN=Ighv6-6 PE=1 SV=1	A0A075B5T3	18	1	2	119	6.9226	13293.1	P01796;P01797;P01799;P01800;P01801;P01802;P01803;A0A075B5T3;A2NMA2;K7THH7;P01804;Q80ZI7;X5J5H7	A0A075B5T3_MOUSE	Ighv6-6	Immunoglobulin heavy variable 6-6 (Fragment)	162.027	162.027	162.027	162.027	162.027	162.027	162.027	162.027	14950.4	162.027	4942.18	9225.72	GO:0003823|antigen binding;GO:0006910|phagocytosis, recognition;GO:0006911|phagocytosis, engulfment;GO:0006958|complement activation, classical pathway;GO:0009897|external side of plasma membrane;GO:0034987|immunoglobulin receptor binding;GO:0042571|immunoglobulin complex, circulating;GO:0042742|defense response to bacterium;GO:0045087|innate immune response;GO:0050853|B cell receptor signaling p…	GO:0006910|phagocytosis, recognition;GO:0006911|phagocytosis, engulfment;GO:0006958|complement activation, classical pathway;GO:0042742|defense response to bacterium;GO:0045087|innate immune response;GO:0050853|B cell receptor signaling pathway;GO:0050871|positive regulation of B cell activation	GO:0009897|external side of plasma membrane;GO:0042571|immunoglobulin complex, circulating	GO:0003823|antigen binding;GO:0034987|immunoglobulin receptor binding	-	-	-	-	Membrane;Extracellular region	-	-
A0A075B5U7	Ighv1-22	Immunoglobulin heavy variable 1-22 (Fragment)	780883	Immunoglobulin heavy variable 1-22 (Fragment) OS=Mus musculus OX=10090 GN=Ighv1-22 PE=1 SV=1	A0A075B5U7;A0A075B5V0;A0A075B5V1;A0A075B5V2;A0A0A6YWK5;Q6PJA7	12	0	1	117	8.9395	13021.7	P06330;A0A075B5U7;A0A075B5V0;A0A075B5V1;A0A075B5V2;A0A075B5V6;A0A075B5V7;A0A0A6YWK5;A0A0A6YX66;A0A0A6YXN5;A0A0A6YY38;A0A0M4LB22;A2MXS8;K7T947;K7TGV2;Q58E56;Q6PJA7;X5J4N8;X5J533;X5J544;X5J5C8;X5J5I0;X5J5Q0	A0A075B5U7_MOUSE;A0A075B5V0_MOUSE;A0A075B5V1_MOUSE;A0A075B5V2_MOUSE;A0A0A6YWK5_MOUSE;Q6PJA7_MOUSE	Igh;Ighv1-22;Ighv1-26;Ighv1-31;Ighv1-34	Immunoglobulin heavy variable 1-22 (Fragment)	162.027	2689.97	162.027	162.027	162.027	162.027	162.027	162.027	8978.18	5178.7	162.027	162.027	GO:0003823|antigen binding;GO:0006910|phagocytosis, recognition;GO:0006911|phagocytosis, engulfment;GO:0006958|complement activation, classical pathway;GO:0009897|external side of plasma membrane;GO:0034987|immunoglobulin receptor binding;GO:0042571|immunoglobulin complex, circulating;GO:0042742|defense response to bacterium;GO:0045087|innate immune response;GO:0050853|B cell receptor signaling p…	GO:0006910|phagocytosis, recognition;GO:0006911|phagocytosis, engulfment;GO:0006958|complement activation, classical pathway;GO:0042742|defense response to bacterium;GO:0045087|innate immune response;GO:0050853|B cell receptor signaling pathway;GO:0050871|positive regulation of B cell activation	GO:0009897|external side of plasma membrane;GO:0042571|immunoglobulin complex, circulating	GO:0003823|antigen binding;GO:0034987|immunoglobulin receptor binding	-	-	-	-	Membrane;Extracellular region	-	-
A0A075B5Y4	Ighv1-81	Immunoglobulin heavy variable 1-81 (Fragment)	668591	Immunoglobulin heavy variable 1-81 (Fragment) OS=Mus musculus OX=10090 GN=Ighv1-81 PE=1 SV=1	A0A075B5Y4	24	1	2	117	8.9484	12988.7	A0A075B5Y4;U5JE79;X5J4I1;X5J4Q6;X5J4V8;X5J5C8;X5J5F0;X5J5S9	A0A075B5Y4_MOUSE	Ighv1-81	Immunoglobulin heavy variable 1-81 (Fragment)	162.027	162.027	162.027	162.027	162.027	4415.28	5155.52	162.027	19056.4	162.027	162.027	162.027	GO:0003823|antigen binding;GO:0006910|phagocytosis, recognition;GO:0006911|phagocytosis, engulfment;GO:0006958|complement activation, classical pathway;GO:0009897|external side of plasma membrane;GO:0034987|immunoglobulin receptor binding;GO:0042571|immunoglobulin complex, circulating;GO:0042742|defense response to bacterium;GO:0045087|innate immune response;GO:0050853|B cell receptor signaling p…	GO:0006910|phagocytosis, recognition;GO:0006911|phagocytosis, engulfment;GO:0006958|complement activation, classical pathway;GO:0042742|defense response to bacterium;GO:0045087|innate immune response;GO:0050853|B cell receptor signaling pathway;GO:0050871|positive regulation of B cell activation	GO:0009897|external side of plasma membrane;GO:0042571|immunoglobulin complex, circulating	GO:0003823|antigen binding;GO:0034987|immunoglobulin receptor binding	-	-	-	-	Membrane;Extracellular region	-	-
A0A087WNL7	Srcap	Snf2-related CREBBP activator protein	100043597	Snf2-related CREBBP activator protein OS=Mus musculus OX=10090 GN=Srcap PE=1 SV=1	A0A087WNL7;A0A087WNX7;A0A087WP63;A0A087WQ44	4	0	13	3210	5.376	343258	A0A087WNL7;A0A087WNX7;A0A087WP63;A0A087WQ44	A0A087WNL7_MOUSE;A0A087WNX7_MOUSE;A0A087WP63_MOUSE;A0A087WQ44_MOUSE	Gm42715;Srcap	Snf2-related CREBBP activator protein	52255.9	39383.6	34310.3	47833.5	43651.5	39451.8	40518.3	49516.3	43514.9	46878.4	47085.6	49267.3	GO:0000812|Swr1 complex;GO:0005634|nucleus;GO:0005654|nucleoplasm;GO:0005794|Golgi apparatus;GO:0016604|nuclear body;GO:0016887|ATP hydrolysis activity;GO:0032991|protein-containing complex;GO:0042393|histone binding;GO:0043486|histone exchange;GO:0048471|perinuclear region of cytoplasm	GO:0043486|histone exchange	GO:0000812|Swr1 complex;GO:0005634|nucleus;GO:0005654|nucleoplasm;GO:0005794|Golgi apparatus;GO:0016604|nuclear body;GO:0032991|protein-containing complex;GO:0048471|perinuclear region of cytoplasm	GO:0016887|ATP hydrolysis activity;GO:0042393|histone binding	mmu03082 ATP-dependent chromatin remodeling	-	-	PF00271:Helicase conserved C-terminal domain;PF00176:SNF2-related domain;PF07529:HSA domain	Cytoplasm;Golgi apparatus	-	-
A0A087WNP5	Gm10778	Predicted gene 10778	100233208	Predicted gene 10778 OS=Mus musculus OX=10090 GN=Gm10778 PE=1 SV=1	A0A087WNP5;A0A0J9YUB5;A0A0J9YUD4;A0A1W2P6H7;F7AFE4;F8VPU7;Q6PFY2	2	0	1	499	8.5595	58051.2	A0A087WNP5;A0A0J9YUB5;A0A0J9YUD4;A0A1W2P6H7;F7AFE4;F8VPU7;Q6PFY2	A0A087WNP5_MOUSE;A0A0J9YUB5_MOUSE;A0A0J9YUD4_MOUSE;A0A1W2P6H7_MOUSE;F7AFE4_MOUSE;F8VPU7_MOUSE;Q6PFY2_MOUSE	EG210583;Gm10778;Gm32687;Zfp433	Predicted gene 10778	11008.1	162.027	162.027	9128.18	162.027	162.027	7269.81	11402.4	8798.01	8810.02	162.027	162.027	GO:0003674|molecular_function;GO:0005575|cellular_component;GO:0008150|biological_process	GO:0008150|biological_process	GO:0005575|cellular_component	GO:0003674|molecular_function	mmu05168 Herpes simplex virus 1 infection	-	-	PF00096:Zinc finger, C2H2 type;PF01352:KRAB box	-	zf-C2H2	AnimalTFDB
A0A087WNT3	Abi2	Abl interactor 2 (Fragment)	329165	Abl interactor 2 (Fragment) OS=Mus musculus OX=10090 GN=Abi2 PE=1 SV=1	A0A087WNT3;A0A087WPE6	7	3	3	360	5.1989	38300.7	A0A087WNT3;A0A087WP64;A0A087WPE6;A0A087WRS3	A0A087WNT3_MOUSE;A0A087WPE6_MOUSE	Abi2	Abl interactor 2 (Fragment)	10496.2	4416.68	1879.8	10451.7	8830.58	3970.85	13168.2	9701.53	162.027	162.027	6935.51	7303.29	GO:0005737|cytoplasm;GO:0005829|cytosol;GO:0005856|cytoskeleton;GO:0005884|actin filament;GO:0005912|adherens junction;GO:0007399|nervous system development;GO:0007611|learning or memory;GO:0008154|actin polymerization or depolymerization;GO:0010592|positive regulation of lamellipodium assembly;GO:0016358|dendrite development;GO:0016477|cell migration;GO:0016601|Rac protein signal transduction;GO…	GO:0007399|nervous system development;GO:0007611|learning or memory;GO:0008154|actin polymerization or depolymerization;GO:0010592|positive regulation of lamellipodium assembly;GO:0016358|dendrite development;GO:0016477|cell migration;GO:0016601|Rac protein signal transduction;GO:0018108|peptidyl-tyrosine phosphorylation;GO:0043010|camera-type eye development;GO:0045186|zonula adherens assembly;G…	GO:0005737|cytoplasm;GO:0005829|cytosol;GO:0005856|cytoskeleton;GO:0005884|actin filament;GO:0005912|adherens junction;GO:0030027|lamellipodium;GO:0030054|cell junction;GO:0030425|dendrite;GO:0031209|SCAR complex;GO:0032433|filopodium tip;GO:0042995|cell projection;GO:0043197|dendritic spine;GO:0045202|synapse;GO:0098871|postsynaptic actin cytoskeleton;GO:0098978|glutamatergic synapse	GO:0017124|SH3 domain binding;GO:0031267|small GTPase binding;GO:0031625|ubiquitin protein ligase binding;GO:0035591|signaling adaptor activity;GO:0042802|identical protein binding;GO:0070064|proline-rich region binding	mmu04810 Regulation of actin cytoskeleton	R-MMU-9012999 RHO GTPase cycle;R-MMU-9013149 RAC1 GTPase cycle;R-MMU-4420097 VEGFA-VEGFR2 Pathway;R-MMU-2029480 Fcgamma receptor (FCGR) dependent phagocytosis;R-MMU-9013404 RAC2 GTPase cycle;R-MMU-194138 Signaling by VEGF;R-MMU-2029482 Regulation of actin dynamics for phagocytic cup formation;R-MMU-5663213 RHO GTPases Activate WASPs and WAVEs;R-MMU-195258 RHO GTPase Effectors;R-MMU-9013423 RAC3 G…	WP523 Regulation of actin cytoskeleton	PF00018:SH3 domain;PF14604:Variant SH3 domain;PF07815:Abl-interactor HHR	Cytoplasm	-	-
A0A087WNU5	Ank3	Ankyrin 3, epithelial (Fragment)	11735	Ankyrin 3, epithelial (Fragment) OS=Mus musculus OX=10090 GN=Ank3 PE=1 SV=1	A0A087WNU5	0	2	2	2871	5.5017	315546	A0A087WNU5	A0A087WNU5_MOUSE	Ank3	Ankyrin 3, epithelial (Fragment)	39311.7	30939.1	24604.5	34364.5	33180.8	22536	16506.3	37882.2	162.027	42731.6	162.027	25764.1	GO:0000281|mitotic cytokinesis;GO:0005200|structural constituent of cytoskeleton;GO:0005515|protein binding;GO:0005737|cytoplasm;GO:0005764|lysosome;GO:0005856|cytoskeleton;GO:0005886|plasma membrane;GO:0005923|bicellular tight junction;GO:0007009|plasma membrane organization;GO:0007165|signal transduction;GO:0007409|axonogenesis;GO:0007411|axon guidance;GO:0008092|cytoskeletal protein binding;GO…	GO:0000281|mitotic cytokinesis;GO:0007009|plasma membrane organization;GO:0007165|signal transduction;GO:0007409|axonogenesis;GO:0007411|axon guidance;GO:0010628|positive regulation of gene expression;GO:0010650|positive regulation of cell communication by electrical coupling;GO:0010765|positive regulation of sodium ion transport;GO:0010960|magnesium ion homeostasis;GO:0019228|neuronal action pot…	GO:0005737|cytoplasm;GO:0005764|lysosome;GO:0005856|cytoskeleton;GO:0005886|plasma membrane;GO:0005923|bicellular tight junction;GO:0009925|basal plasma membrane;GO:0009986|cell surface;GO:0014704|intercalated disc;GO:0014731|spectrin-associated cytoskeleton;GO:0016020|membrane;GO:0016323|basolateral plasma membrane;GO:0016328|lateral plasma membrane;GO:0016529|sarcoplasmic reticulum;GO:0030018|Z…	GO:0005200|structural constituent of cytoskeleton;GO:0005515|protein binding;GO:0008092|cytoskeletal protein binding;GO:0030507|spectrin binding;GO:0030674|protein-macromolecule adaptor activity;GO:0044325|transmembrane transporter binding;GO:0045296|cadherin binding;GO:0140031|phosphorylation-dependent protein binding	mmu04820 Cytoskeleton in muscle cells;mmu05205 Proteoglycans in cancer	-	WP1983 Splicing factor NOVA regulated synaptic proteins	PF12796:Ankyrin repeats (3 copies);PF00531:Death domain;PF00023:Ankyrin repeat;PF00791:ZU5 domain;PF17809:UPA domain;PF13637:Ankyrin repeats (many copies);PF13606:Ankyrin repeat	Cytoplasm;Membrane;Endoplasmic reticulum;Lysosome	-	-
A0A087WNW3	Ktn1	Kinectin 1	16709	Kinectin 1 OS=Mus musculus OX=10090 GN=Ktn1 PE=1 SV=1	A0A087WNW3;A0A087WQF8;A0A087WQG4;A0A087WQI3;A0A087WQQ5;A0A087WS04;A0A087WS23;A0A087WS29	4	4	4	1247	6.0455	143148	A0A087WNW3;A0A087WP14;A0A087WP48;A0A087WP85;A0A087WPW5;A0A087WPX0;A0A087WQ25;A0A087WQD0;A0A087WQF8;A0A087WQG4;A0A087WQI3;A0A087WQQ5;A0A087WRS1;A0A087WS04;A0A087WS23;A0A087WS29;F8VQC7	A0A087WNW3_MOUSE;A0A087WQF8_MOUSE;A0A087WQG4_MOUSE;A0A087WQI3_MOUSE;A0A087WQQ5_MOUSE;A0A087WS04_MOUSE;A0A087WS23_MOUSE;A0A087WS29_MOUSE	Ktn1	Kinectin 1	41091.7	48661	43499.2	41295	52686.9	64097	33449.4	49273.3	24554	56108.1	50285.8	53620.5	GO:0005783|endoplasmic reticulum;GO:0007018|microtubule-based movement;GO:0015031|protein transport;GO:0016020|membrane;GO:0016021|integral component of membrane;GO:0019894|kinesin binding;GO:0030176|integral component of endoplasmic reticulum membrane	GO:0007018|microtubule-based movement;GO:0015031|protein transport	GO:0005783|endoplasmic reticulum;GO:0016020|membrane;GO:0016021|integral component of membrane;GO:0030176|integral component of endoplasmic reticulum membrane	GO:0019894|kinesin binding	-	R-MMU-9012999 RHO GTPase cycle;R-MMU-9013149 RAC1 GTPase cycle;R-MMU-8980692 RHOA GTPase cycle;R-MMU-9013148 CDC42 GTPase cycle;R-MMU-9013408 RHOG GTPase cycle;R-MMU-195258 RHO GTPase Effectors;R-MMU-9696270 RND2 GTPase cycle;R-MMU-9696264 RND3 GTPase cycle;R-MMU-8957275 Post-translational protein phosphorylation;R-MMU-381426 Regulation of Insulin-like Growth Factor (IGF) transport and uptake by …	WP246 TNF-alpha NF-kB signaling pathway	PF05104:Ribosome receptor lysine/proline rich region	Cytoplasm;Membrane;Endoplasmic reticulum	-	-
A0A087WP24	Abhd14b	Putative protein-lysine deacylase ABHD14B (Fragment)	76491	Putative protein-lysine deacylase ABHD14B (Fragment) OS=Mus musculus OX=10090 GN=Abhd14b PE=1 SV=1	A0A087WP24;A0A087WPF8;A0A087WRJ2;A0A087WSR2;E9QN99	14	2	2	142	7.1655	14948.2	A0A087WP24;A0A087WPF8;A0A087WRJ2;A0A087WSR2;E9QN99	A0A087WP24_MOUSE;A0A087WPF8_MOUSE;A0A087WRJ2_MOUSE;A0A087WSR2_MOUSE;E9QN99_MOUSE	Abhd14b	Putative protein-lysine deacylase ABHD14B (Fragment)	26384	28164.8	45901.5	38660.7	34826.2	33998.7	31588.9	22691.1	27747.4	51527.5	34750.7	28974.5	GO:0005634|nucleus;GO:0005654|nucleoplasm;GO:0005730|nucleolus;GO:0005737|cytoplasm;GO:0005829|cytosol;GO:0016787|hydrolase activity;GO:0045944|positive regulation of transcription by RNA polymerase II	GO:0045944|positive regulation of transcription by RNA polymerase II	GO:0005634|nucleus;GO:0005654|nucleoplasm;GO:0005730|nucleolus;GO:0005737|cytoplasm;GO:0005829|cytosol	GO:0016787|hydrolase activity	-	-	-	PF12697:Alpha/beta hydrolase family	Cytoplasm;Nucleolus	-	-
A0A087WPF7	Auts2	Autism susceptibility gene 2 protein homolog	319974	Autism susceptibility gene 2 protein homolog OS=Mus musculus OX=10090 GN=Auts2 PE=1 SV=2	A0A087WPF7	4	4	4	1261	10.042	138920	A0A087WPF7;A0A7N9VSJ5;E9PZ86;Q8VDM3	AUTS2_MOUSE	Auts2	Autism susceptibility gene 2 protein homolog	22057	22322.3	21556.2	28569.6	13368.1	21883.4	23287.1	31837	18855.6	32095.5	12979.7	37968.5	GO:0001764|neuron migration;GO:0003682|chromatin binding;GO:0005515|protein binding;GO:0005634|nucleus;GO:0005737|cytoplasm;GO:0005856|cytoskeleton;GO:0010592|positive regulation of lamellipodium assembly;GO:0015629|actin cytoskeleton;GO:0030426|growth cone;GO:0031532|actin cytoskeleton reorganization;GO:0035022|positive regulation of Rac protein signal transduction;GO:0042995|cell projection;GO:…	GO:0001764|neuron migration;GO:0010592|positive regulation of lamellipodium assembly;GO:0031532|actin cytoskeleton reorganization;GO:0035022|positive regulation of Rac protein signal transduction;GO:0045944|positive regulation of transcription by RNA polymerase II;GO:0048675|axon extension;GO:0051571|positive regulation of histone H3-K4 methylation;GO:0060013|righting reflex;GO:0097484|dendrite e…	GO:0005634|nucleus;GO:0005737|cytoplasm;GO:0005856|cytoskeleton;GO:0015629|actin cytoskeleton;GO:0030426|growth cone;GO:0042995|cell projection	GO:0003682|chromatin binding;GO:0005515|protein binding	mmu03083 Polycomb repressive complex	-	-	-	Cytoplasm	-	-
A0A087WPK3	Lrrfip1	Leucine rich repeat (in FLII) interacting protein 1	16978	Leucine rich repeat (in FLII) interacting protein 1 OS=Mus musculus OX=10090 GN=Lrrfip1 PE=1 SV=1	A0A087WPK3;A6H5U5;E9Q9T1	17	10	10	663	5.5543	75093.8	A0A087WNU6;A0A087WPK3;A0A087WSF5;A6H5U5;E9Q9T1;Q8BLM1	A0A087WPK3_MOUSE;A6H5U5_MOUSE;E9Q9T1_MOUSE	Lrrfip1	Leucine rich repeat (in FLII) interacting protein 1	150032	171361	201831	154806	184727	112115	127524	157701	146161	277715	115299	122789	GO:0000122|negative regulation of transcription by RNA polymerase II;GO:0000978|RNA polymerase II cis-regulatory region sequence-specific DNA binding;GO:0000981|DNA-binding transcription factor activity, RNA polymerase II-specific;GO:0001227|DNA-binding transcription repressor activity, RNA polymerase II-specific;GO:0003677|DNA binding;GO:0005515|protein binding;GO:0005634|nucleus;GO:0005737|cyto…	GO:0000122|negative regulation of transcription by RNA polymerase II;GO:0006355|regulation of transcription, DNA-templated;GO:0006357|regulation of transcription by RNA polymerase II;GO:0051092|positive regulation of NF-kappaB transcription factor activity	GO:0005634|nucleus;GO:0005737|cytoplasm;GO:0005829|cytosol;GO:0005886|plasma membrane	GO:0000978|RNA polymerase II cis-regulatory region sequence-specific DNA binding;GO:0000981|DNA-binding transcription factor activity, RNA polymerase II-specific;GO:0001227|DNA-binding transcription repressor activity, RNA polymerase II-specific;GO:0003677|DNA binding;GO:0005515|protein binding;GO:0042803|protein homodimerization activity	-	-	-	PF09738:LRRFIP family	Cytoplasm;Membrane	LRRFIP	AnimalTFDB
A0A087WPL5	Dhx9	RNA helicase	13211	RNA helicase OS=Mus musculus OX=10090 GN=Dhx9 PE=1 SV=1	A0A087WPL5;E9QNN1	2	2	2	1383	6.7966	149619	E9QNN1;A0A087WPL5;Q3TF92	A0A087WPL5_MOUSE;E9QNN1_MOUSE	Dhx9	RNA helicase	198715	231525	219624	277550	148735	327674	552393	242319	411357	195943	267005	194397	GO:0000166|nucleotide binding;GO:0000380|alternative mRNA splicing, via spliceosome;GO:0000978|RNA polymerase II cis-regulatory region sequence-specific DNA binding;GO:0000993|RNA polymerase II complex binding;GO:0001069|regulatory region RNA binding;GO:0002376|immune system process;GO:0003676|nucleic acid binding;GO:0003677|DNA binding;GO:0003678|DNA helicase activity;GO:0003688|DNA replication …	GO:0000380|alternative mRNA splicing, via spliceosome;GO:0002376|immune system process;GO:0006353|DNA-templated transcription, termination;GO:0006357|regulation of transcription by RNA polymerase II;GO:0006397|mRNA processing;GO:0006417|regulation of translation;GO:0006954|inflammatory response;GO:0007623|circadian rhythm;GO:0008380|RNA splicing;GO:0010501|RNA secondary structure unwinding;GO:003…	GO:0005622|intracellular anatomical structure;GO:0005634|nucleus;GO:0005654|nucleoplasm;GO:0005726|perichromatin fibrils;GO:0005730|nucleolus;GO:0005737|cytoplasm;GO:0005813|centrosome;GO:0005829|cytosol;GO:0005844|polysome;GO:0005856|cytoskeleton;GO:0015629|actin cytoskeleton;GO:0016442|RISC complex;GO:0016604|nuclear body;GO:0032991|protein-containing complex;GO:0036464|cytoplasmic ribonucleopr…	GO:0000166|nucleotide binding;GO:0000978|RNA polymerase II cis-regulatory region sequence-specific DNA binding;GO:0000993|RNA polymerase II complex binding;GO:0001069|regulatory region RNA binding;GO:0003676|nucleic acid binding;GO:0003677|DNA binding;GO:0003678|DNA helicase activity;GO:0003688|DNA replication origin binding;GO:0003690|double-stranded DNA binding;GO:0003697|single-stranded DNA bi…	-	R-MMU-72203 Processing of Capped Intron-Containing Pre-mRNA;R-MMU-72163 mRNA Splicing - Major Pathway;R-MMU-72172 mRNA Splicing;R-MMU-1606322 ZBP1(DAI) mediated induction of type I IFNs;R-MMU-1810476 RIP-mediated NFkB activation via ZBP1;R-MMU-1834949 Cytosolic sensors of pathogen-associated DNA	WP310 mRNA processing;WP1763 PluriNetWork: mechanisms associated with pluripotency	PF00271:Helicase conserved C-terminal domain;PF00270:DEAD/DEAH box helicase;PF07717:Oligonucleotide/oligosaccharide-binding (OB)-fold;PF04408:Helicase associated domain (HA2), winged-helix;PF00035:Double-stranded RNA binding motif	Cytoplasm;Nucleolus;Centrosome;Ribosome	-	-
A0A087WPR7	Dst	Dystonin (Fragment)	13518	Dystonin (Fragment) OS=Mus musculus OX=10090 GN=Dst PE=1 SV=1	A0A087WPR7	1	2	2	2987	4.5806	331491	A0A087WPR7	A0A087WPR7_MOUSE	Dst	Dystonin (Fragment)	11238.7	11058.4	26231.9	162.027	9913.27	13790.8	15441.9	162.027	14966.9	162.027	24256.8	162.027	GO:0000226|microtubule cytoskeleton organization;GO:0001725|stress fiber;GO:0003779|actin binding;GO:0005178|integrin binding;GO:0005198|structural molecule activity;GO:0005509|calcium ion binding;GO:0005515|protein binding;GO:0005634|nucleus;GO:0005635|nuclear envelope;GO:0005654|nucleoplasm;GO:0005737|cytoplasm;GO:0005783|endoplasmic reticulum;GO:0005789|endoplasmic reticulum membrane;GO:000582…	GO:0000226|microtubule cytoskeleton organization;GO:0007010|cytoskeleton organization;GO:0007155|cell adhesion;GO:0007409|axonogenesis;GO:0008090|retrograde axonal transport;GO:0009611|response to wounding;GO:0030011|maintenance of cell polarity;GO:0031110|regulation of microtubule polymerization or depolymerization;GO:0031122|cytoplasmic microtubule organization;GO:0031581|hemidesmosome assembly…	GO:0001725|stress fiber;GO:0005634|nucleus;GO:0005635|nuclear envelope;GO:0005654|nucleoplasm;GO:0005737|cytoplasm;GO:0005783|endoplasmic reticulum;GO:0005789|endoplasmic reticulum membrane;GO:0005829|cytosol;GO:0005856|cytoskeleton;GO:0005874|microtubule;GO:0005882|intermediate filament;GO:0005886|plasma membrane;GO:0005925|focal adhesion;GO:0009898|cytoplasmic side of plasma membrane;GO:0014069…	GO:0003779|actin binding;GO:0005178|integrin binding;GO:0005198|structural molecule activity;GO:0005509|calcium ion binding;GO:0005515|protein binding;GO:0008017|microtubule binding;GO:0008022|protein C-terminus binding;GO:0042803|protein homodimerization activity;GO:0046872|metal ion binding;GO:0051010|microtubule plus-end binding	-	R-MMU-9012999 RHO GTPase cycle;R-MMU-9013420 RHOU GTPase cycle;R-MMU-9013424 RHOV GTPase cycle;R-MMU-446728 Cell junction organization;R-MMU-1500931 Cell-Cell communication;R-MMU-9696270 RND2 GTPase cycle;R-MMU-9696264 RND3 GTPase cycle;R-MMU-9696273 RND1 GTPase cycle	WP488 Alpha 6 beta 4 integrin signaling pathway	PF00307:Calponin homology (CH) domain;PF00435:Spectrin repeat;PF13499:EF-hand domain pair;PF18373:Spectrin like domain;PF00681:Plectin repeat;PF17902:SH3 domain;PF02187:Growth-Arrest-Specific Protein 2 Domain	Cytoplasm;Membrane;Endoplasmic reticulum	-	-
A0A087WPX1	Acy1	N-acyl-aliphatic-L-amino acid amidohydrolase (Fragment)	109652	N-acyl-aliphatic-L-amino acid amidohydrolase (Fragment) OS=Mus musculus OX=10090 GN=Acy1 PE=1 SV=1	A0A087WPX1;A0A0R4J050;A0A1L1SRC1;A0A1L1SRW7;A0A1L1SS90	8	1	1	219	6.4085	24836.1	A0A087WPX1;A0A0R4J050;A0A1L1SRC1;A0A1L1SRW7;A0A1L1SS90	A0A087WPX1_MOUSE;A0A0R4J050_MOUSE;A0A1L1SRC1_MOUSE;A0A1L1SRW7_MOUSE;A0A1L1SS90_MOUSE	Acy1	N-acyl-aliphatic-L-amino acid amidohydrolase (Fragment)	162.027	162.027	162.027	162.027	16914.7	162.027	162.027	2072.04	4941.56	3477.79	25630.1	26791.1	GO:0004046|aminoacylase activity;GO:0005737|cytoplasm;GO:0006520|cellular amino acid metabolic process;GO:0016787|hydrolase activity;GO:0042802|identical protein binding;GO:0046872|metal ion binding;GO:0070062|extracellular exosome	GO:0006520|cellular amino acid metabolic process	GO:0005737|cytoplasm;GO:0070062|extracellular exosome	GO:0004046|aminoacylase activity;GO:0016787|hydrolase activity;GO:0042802|identical protein binding;GO:0046872|metal ion binding	mmu01100 Metabolic pathways;mmu01230 Biosynthesis of amino acids;mmu01210 2-Oxocarboxylic acid metabolism;mmu00220 Arginine biosynthesis	R-MMU-9753281 Paracetamol ADME;R-MMU-5423646 Aflatoxin activation and detoxification;R-MMU-9748784 Drug ADME;R-MMU-211859 Biological oxidations	-	PF01546:Peptidase family M20/M25/M40;PF07687:Peptidase dimerisation domain	Cytoplasm;Extracellular region	-	-
A0A087WQ92	Hdac4	Histone deacetylase 4 (Fragment)	208727	Histone deacetylase 4 (Fragment) OS=Mus musculus OX=10090 GN=Hdac4 PE=1 SV=6	A0A087WQ92	4	1	1	312	7.7404	34287.8	A0A087WQ92	A0A087WQ92_MOUSE	Hdac4	Histone deacetylase 4 (Fragment)	162.027	162.027	162.027	162.027	16160.2	162.027	162.027	162.027	12631.2	12126.3	162.027	162.027	GO:0000118|histone deacetylase complex;GO:0000122|negative regulation of transcription by RNA polymerase II;GO:0000976|transcription cis-regulatory region binding;GO:0000978|RNA polymerase II cis-regulatory region sequence-specific DNA binding;GO:0001501|skeletal system development;GO:0002076|osteoblast development;GO:0003677|DNA binding;GO:0003682|chromatin binding;GO:0003714|transcription corep…	GO:0000122|negative regulation of transcription by RNA polymerase II;GO:0001501|skeletal system development;GO:0002076|osteoblast development;GO:0006325|chromatin organization;GO:0006338|chromatin remodeling;GO:0006476|protein deacetylation;GO:0008284|positive regulation of cell population proliferation;GO:0008285|negative regulation of cell population proliferation;GO:0009410|response to xenobio…	GO:0000118|histone deacetylase complex;GO:0005634|nucleus;GO:0005654|nucleoplasm;GO:0005737|cytoplasm;GO:0005829|cytosol;GO:0016607|nuclear speck;GO:0017053|transcription repressor complex;GO:0030017|sarcomere;GO:0030018|Z disc;GO:0031594|neuromuscular junction;GO:0031672|A band;GO:0032991|protein-containing complex;GO:0042641|actomyosin	GO:0000976|transcription cis-regulatory region binding;GO:0000978|RNA polymerase II cis-regulatory region sequence-specific DNA binding;GO:0003677|DNA binding;GO:0003682|chromatin binding;GO:0003714|transcription corepressor activity;GO:0004407|histone deacetylase activity;GO:0005515|protein binding;GO:0008134|transcription factor binding;GO:0008270|zinc ion binding;GO:0016787|hydrolase activity;…	mmu04371 Apelin signaling pathway;mmu05203 Viral carcinogenesis;mmu04613 Neutrophil extracellular trap formation;mmu05034 Alcoholism;mmu05206 MicroRNAs in cancer	R-MMU-8878159 Transcriptional regulation by RUNX3;R-MMU-350054 Notch-HLH transcription pathway;R-MMU-4551638 SUMOylation of chromatin organization proteins;R-MMU-2990846 SUMOylation;R-MMU-3108232 SUMO E3 ligases SUMOylate target proteins;R-MMU-4090294 SUMOylation of intracellular receptors	WP1244 Estrogen signaling;WP1560 MicroRNAs in cardiomyocyte hypertrophy;WP1763 PluriNetWork: mechanisms associated with pluripotency;WP1270 Endochondral ossification;WP2074 Neural crest differentiation	PF00850:Histone deacetylase domain;PF12203:Glutamine rich N terminal domain of histone deacetylase 4	Cytoplasm	Unknown	TRRUST
A0A087WQB3	Atf7ip	Activating transcription factor 7 interacting protein (Fragment)	54343	Activating transcription factor 7 interacting protein (Fragment) OS=Mus musculus OX=10090 GN=Atf7ip PE=1 SV=6	A0A087WQB3	10	1	1	157	10.167	17926.5	A0A087WQB3	A0A087WQB3_MOUSE	Atf7ip	Activating transcription factor 7 interacting protein (Fragment)	94702.4	82945.8	104829	86283.7	129647	100723	99275.4	112098	95755.5	89871.5	104900	94343	GO:0000122|negative regulation of transcription by RNA polymerase II;GO:0003712|transcription coregulator activity;GO:0003714|transcription corepressor activity;GO:0005634|nucleus;GO:0005654|nucleoplasm;GO:0005667|transcription regulator complex;GO:0005829|cytosol;GO:0006306|DNA methylation;GO:0006355|regulation of transcription, DNA-templated;GO:0016604|nuclear body;GO:0016887|ATP hydrolysis act…	GO:0000122|negative regulation of transcription by RNA polymerase II;GO:0006306|DNA methylation;GO:0006355|regulation of transcription, DNA-templated;GO:0031647|regulation of protein stability;GO:0045892|negative regulation of transcription, DNA-templated;GO:0045893|positive regulation of transcription, DNA-templated;GO:0045898|regulation of RNA polymerase II transcription preinitiation complex a…	GO:0005634|nucleus;GO:0005654|nucleoplasm;GO:0005667|transcription regulator complex;GO:0005829|cytosol;GO:0016604|nuclear body	GO:0003712|transcription coregulator activity;GO:0003714|transcription corepressor activity;GO:0016887|ATP hydrolysis activity	-	R-MMU-3247509 Chromatin modifying enzymes;R-MMU-4839726 Chromatin organization;R-MMU-3214841 PKMTs methylate histone lysines	-	PF16788:ATF-interacting protein binding domain;PF16794:Fibronectin-III type domain	Cytoplasm	-	-
A0A087WQC2	Tmem237	Transmembrane protein 237 (Fragment)	381259	Transmembrane protein 237 (Fragment) OS=Mus musculus OX=10090 GN=Tmem237 PE=1 SV=1	A0A087WQC2;A0A087WR42	8	1	1	230	9.8466	25521.7	A0A087WQC2;A0A087WR42	A0A087WQC2_MOUSE;A0A087WR42_MOUSE	Tmem237	Transmembrane protein 237 (Fragment)	61413.6	72335.7	70080.2	26821.2	56893.1	67991.1	46516.1	64449.4	59905.8	115324	35376.3	59300.7	GO:0005515|protein binding;GO:0005929|cilium;GO:0016020|membrane;GO:0016021|integral component of membrane;GO:0030030|cell projection organization;GO:0030111|regulation of Wnt signaling pathway;GO:0032391|photoreceptor connecting cilium;GO:0035869|ciliary transition zone;GO:0042995|cell projection;GO:0060271|cilium assembly;GO:0120199|cone photoreceptor outer segment;GO:0120200|rod photoreceptor …	GO:0030030|cell projection organization;GO:0030111|regulation of Wnt signaling pathway;GO:0060271|cilium assembly	GO:0005929|cilium;GO:0016020|membrane;GO:0016021|integral component of membrane;GO:0032391|photoreceptor connecting cilium;GO:0035869|ciliary transition zone;GO:0042995|cell projection;GO:0120199|cone photoreceptor outer segment;GO:0120200|rod photoreceptor outer segment	GO:0005515|protein binding	-	-	-	PF15383:Transmembrane protein 237	Membrane	-	-
A0A087WQE8	Kif1a	Kinesin family member 1A	16560	Kinesin family member 1A OS=Mus musculus OX=10090 GN=Kif1a PE=1 SV=1	A0A087WQE8;Q5DTN3;Q6TA13	2	3	3	1791	5.1612	202174	A0A087WQE8;Q5DTN3;Q6TA13	A0A087WQE8_MOUSE;Q5DTN3_MOUSE;Q6TA13_MOUSE	Kif1a	Kinesin family member 1A	23020.6	34135.9	40039.3	31714.1	31540.8	24249.2	23075.8	23606.2	22405.3	20939	14648	20419	GO:0000166|nucleotide binding;GO:0003777|microtubule motor activity;GO:0005515|protein binding;GO:0005524|ATP binding;GO:0005737|cytoplasm;GO:0005829|cytosol;GO:0005856|cytoskeleton;GO:0005871|kinesin complex;GO:0005874|microtubule;GO:0007018|microtubule-based movement;GO:0008017|microtubule binding;GO:0008021|synaptic vesicle;GO:0008089|anterograde axonal transport;GO:0008574|plus-end-directed m…	GO:0007018|microtubule-based movement;GO:0008089|anterograde axonal transport;GO:0016192|vesicle-mediated transport;GO:0022027|interkinetic nuclear migration;GO:0030705|cytoskeleton-dependent intracellular transport;GO:0060998|regulation of dendritic spine development;GO:0061001|regulation of dendritic spine morphogenesis;GO:0098840|protein transport along microtubule;GO:0099519|dense core granul…	GO:0005737|cytoplasm;GO:0005829|cytosol;GO:0005856|cytoskeleton;GO:0005871|kinesin complex;GO:0005874|microtubule;GO:0008021|synaptic vesicle;GO:0016020|membrane;GO:0030054|cell junction;GO:0030424|axon;GO:0030425|dendrite;GO:0031410|cytoplasmic vesicle;GO:0032991|protein-containing complex;GO:0042995|cell projection;GO:0043005|neuron projection;GO:0043025|neuronal cell body;GO:0045202|synapse;GO…	GO:0000166|nucleotide binding;GO:0003777|microtubule motor activity;GO:0005515|protein binding;GO:0005524|ATP binding;GO:0008017|microtubule binding;GO:0008574|plus-end-directed microtubule motor activity;GO:0016887|ATP hydrolysis activity;GO:0042802|identical protein binding	mmu04814 Motor proteins	-	-	PF00169:PH domain;PF00498:FHA domain;PF12473:Kinesin protein;PF16183:Kinesin-associated;PF12423:Kinesin protein 1B;PF00225:Kinesin motor domain	Cytoplasm;Membrane	-	-
A0A087WQF0	Plppr2	Phospholipid phosphatase related 2	235044	Phospholipid phosphatase related 2 OS=Mus musculus OX=10090 GN=Plppr2 PE=1 SV=1	A0A087WQF0	10	4	4	427	9.7971	45593.8	A0A087WQF0	A0A087WQF0_MOUSE	Plppr2	Phospholipid phosphatase related 2	115507	117482	28499.9	77678.5	50420.4	57603.5	86393.8	77986.5	95684.7	54854.2	44720.8	80579.3	GO:0005887|integral component of plasma membrane;GO:0006629|lipid metabolic process;GO:0006644|phospholipid metabolic process;GO:0007165|signal transduction;GO:0008195|phosphatidate phosphatase activity;GO:0016020|membrane;GO:0016021|integral component of membrane;GO:0016787|hydrolase activity;GO:0042577|lipid phosphatase activity;GO:0046839|phospholipid dephosphorylation	GO:0006629|lipid metabolic process;GO:0006644|phospholipid metabolic process;GO:0007165|signal transduction;GO:0046839|phospholipid dephosphorylation	GO:0005887|integral component of plasma membrane;GO:0016020|membrane;GO:0016021|integral component of membrane	GO:0008195|phosphatidate phosphatase activity;GO:0016787|hydrolase activity;GO:0042577|lipid phosphatase activity	-	R-MMU-419408 Lysosphingolipid and LPA receptors;R-MMU-373076 Class A/1 (Rhodopsin-like receptors);R-MMU-500792 GPCR ligand binding	-	PF01569:PAP2 superfamily	Membrane	-	-
A0A087WQJ5	1810009A15Rik	RIKEN cDNA 1810009A15 gene	66276	RIKEN cDNA 1810009A15 gene OS=Mus musculus OX=10090 GN=1810009A15Rik PE=4 SV=1	A0A087WQJ5;A0A087WRC2;Q9CSS6	19	0	3	79	12.0625	9036.69	A0A087WQJ5;A0A087WRC2;Q9CSS6;Q9D937	A0A087WQJ5_MOUSE;A0A087WRC2_MOUSE;Q9CSS6_MOUSE	1810009A15Rik;Gm49416	RIKEN cDNA 1810009A15 gene	50553.2	51047.9	66206.4	52552.3	44467	51900.8	55414.7	65525.2	61844.2	28351.9	48456.2	43350.5	GO:0003674|molecular_function;GO:0005575|cellular_component;GO:0008150|biological_process	GO:0008150|biological_process	GO:0005575|cellular_component	GO:0003674|molecular_function	-	-	-	PF17719:Family of unknown function (DUF5564)	-	-	-
A0A087WQN7	Xrn1	5'-3' exoribonuclease 1	24127	5'-3' exoribonuclease 1 OS=Mus musculus OX=10090 GN=Xrn1 PE=1 SV=1	A0A087WQN7;F8VQ87	1	2	2	1719	7.5102	194301	F8VQ87;A0A087WQN7	A0A087WQN7_MOUSE;F8VQ87_MOUSE	Xrn1	5'-3' exoribonuclease 1	29304.5	28853.8	22686	26215.1	27432.4	26262.8	32419.5	47154.4	32288.9	23758.6	35291.5	27835.2	GO:0000723|telomere maintenance;GO:0000932|P-body;GO:0000956|nuclear-transcribed mRNA catabolic process;GO:0002151|G-quadruplex RNA binding;GO:0003676|nucleic acid binding;GO:0003677|DNA binding;GO:0003723|RNA binding;GO:0004518|nuclease activity;GO:0004527|exonuclease activity;GO:0004534|5'-3' exoribonuclease activity;GO:0005515|protein binding;GO:0005634|nucleus;GO:0005737|cytoplasm;GO:0005829|…	GO:0000723|telomere maintenance;GO:0000956|nuclear-transcribed mRNA catabolic process;GO:0006396|RNA processing;GO:0016075|rRNA catabolic process;GO:0017148|negative regulation of translation;GO:0051321|meiotic cell cycle;GO:0071028|nuclear mRNA surveillance;GO:0071044|histone mRNA catabolic process;GO:0090503|RNA phosphodiester bond hydrolysis, exonucleolytic	GO:0000932|P-body;GO:0005634|nucleus;GO:0005737|cytoplasm;GO:0005829|cytosol;GO:0005886|plasma membrane;GO:0030425|dendrite;GO:0043025|neuronal cell body;GO:0045202|synapse	GO:0002151|G-quadruplex RNA binding;GO:0003676|nucleic acid binding;GO:0003677|DNA binding;GO:0003723|RNA binding;GO:0004518|nuclease activity;GO:0004527|exonuclease activity;GO:0004534|5'-3' exoribonuclease activity;GO:0005515|protein binding;GO:0008409|5'-3' exonuclease activity;GO:0016787|hydrolase activity;GO:0051880|G-quadruplex DNA binding	mmu03018 RNA degradation;mmu03008 Ribosome biogenesis in eukaryotes	-	-	PF03159:XRN 5'-3' exonuclease N-terminus;PF17846:Xrn1 helical domain;PF18129:Xrn1 SH3-like domain;PF18332:Exoribonuclease Xrn1 D1 domain	Cytoplasm;Membrane	-	-
A0A087WRA7	Ppp1r7	Protein phosphatase 1, regulatory subunit 7 (Fragment)	66385	Protein phosphatase 1, regulatory subunit 7 (Fragment) OS=Mus musculus OX=10090 GN=Ppp1r7 PE=1 SV=1	A0A087WRA7	8	1	1	146	4.4684	16989.5	A0A087WRA7	A0A087WRA7_MOUSE	Ppp1r7	Protein phosphatase 1, regulatory subunit 7 (Fragment)	9265.06	20395.1	26023.4	162.027	162.027	162.027	162.027	11086.4	16676.9	25348.9	17766.4	162.027	GO:0005515|protein binding;GO:0005634|nucleus;GO:0005694|chromosome;GO:0007059|chromosome segregation;GO:0035307|positive regulation of protein dephosphorylation	GO:0007059|chromosome segregation;GO:0035307|positive regulation of protein dephosphorylation	GO:0005634|nucleus;GO:0005694|chromosome	GO:0005515|protein binding	-	-	-	PF12799:Leucine Rich repeats (2 copies)	-	-	-
A0A087WRE8	Clasp1	CLIP associating protein 1	76707	CLIP associating protein 1 OS=Mus musculus OX=10090 GN=Clasp1 PE=1 SV=1	A0A087WRE8;A0A0N4SUT7	1	1	1	1526	9.4077	168026	A0A087WRE8;A0A0N4SUT7	A0A087WRE8_MOUSE;A0A0N4SUT7_MOUSE	Clasp1	CLIP associating protein 1	15401.8	10058.7	11304.4	13150.9	8180.31	5293.28	162.027	16811.4	162.027	7479	2366.63	10174.5	GO:0000226|microtubule cytoskeleton organization;GO:0000775|chromosome, centromeric region;GO:0000776|kinetochore;GO:0001578|microtubule bundle formation;GO:0002162|dystroglycan binding;GO:0005515|protein binding;GO:0005694|chromosome;GO:0005737|cytoplasm;GO:0005794|Golgi apparatus;GO:0005813|centrosome;GO:0005815|microtubule organizing center;GO:0005828|kinetochore microtubule;GO:0005856|cytoske…	GO:0000226|microtubule cytoskeleton organization;GO:0001578|microtubule bundle formation;GO:0006903|vesicle targeting;GO:0007020|microtubule nucleation;GO:0007026|negative regulation of microtubule depolymerization;GO:0007030|Golgi organization;GO:0007049|cell cycle;GO:0007052|mitotic spindle organization;GO:0010458|exit from mitosis;GO:0010470|regulation of gastrulation;GO:0010634|positive regul…	GO:0000775|chromosome, centromeric region;GO:0000776|kinetochore;GO:0005694|chromosome;GO:0005737|cytoplasm;GO:0005794|Golgi apparatus;GO:0005813|centrosome;GO:0005815|microtubule organizing center;GO:0005828|kinetochore microtubule;GO:0005856|cytoskeleton;GO:0005874|microtubule;GO:0005876|spindle microtubule;GO:0005881|cytoplasmic microtubule;GO:0005925|focal adhesion;GO:0005938|cell cortex;GO:0…	GO:0002162|dystroglycan binding;GO:0005515|protein binding;GO:0008017|microtubule binding;GO:0043515|kinetochore binding;GO:0051010|microtubule plus-end binding	-	R-MMU-1852241 Organelle biogenesis and maintenance;R-MMU-5617833 Cilium Assembly;R-MMU-195258 RHO GTPase Effectors;R-MMU-69275 G2/M Transition;R-MMU-453274 Mitotic G2-G2/M phases;R-MMU-68882 Mitotic Anaphase;R-MMU-2555396 Mitotic Metaphase and Anaphase;R-MMU-5620912 Anchoring of the basal body to the plasma membrane;R-MMU-380320 Recruitment of NuMA to mitotic centrosomes;R-MMU-380270 Recruitment …	WP1983 Splicing factor NOVA regulated synaptic proteins	PF12348:CLASP N terminal	Cytoplasm;Golgi apparatus;Centrosome	-	-
A0A087WRI8	2310022A10Rik	RIKEN cDNA 2310022A10 gene	66367	RIKEN cDNA 2310022A10 gene OS=Mus musculus OX=10090 GN=2310022A10Rik PE=1 SV=1	A0A087WRI8;A0A0R4J2B5;G5E8E3	14	5	5	397	10.9877	43088.7	Q8R3Y5;A0A087WPA4;A0A087WRI8;A0A0R4J2B5;G5E8E3	A0A087WRI8_MOUSE;A0A0R4J2B5_MOUSE;G5E8E3_MOUSE	2310022A10Rik	RIKEN cDNA 2310022A10 gene	11561.7	8341.53	162.027	10665.7	8708.81	10315.8	15172.7	9455.41	6759.18	19169.4	11902.6	13440.4	GO:0003674|molecular_function;GO:0005634|nucleus;GO:0005654|nucleoplasm;GO:0008150|biological_process	GO:0008150|biological_process	GO:0005634|nucleus;GO:0005654|nucleoplasm	GO:0003674|molecular_function	-	-	-	PF17740:Family of unknown function (DUF5577)	-	-	-
A0A087WRJ1	Zfp1006	Zinc finger protein 1006		Zinc finger protein 1006 OS=Mus musculus OX=10090 GN=Zfp1006 PE=3 SV=1	A0A087WRJ1	4	2	2	410	9.1043	48585.5	A0A087WRJ1	A0A087WRJ1_MOUSE	Zfp1006	Zinc finger protein 1006	37966.4	20405.2	162.027	35737.9	25667.2	24439.4	35120.9	27181.6	41387.6	43965	26382.3	8757.57	-	-	-	-	-	-	-	-	-	-	-
A0A087WRL4	Pdzd2	PDZ domain containing 2 (Fragment)	68070	PDZ domain containing 2 (Fragment) OS=Mus musculus OX=10090 GN=Pdzd2 PE=1 SV=6	A0A087WRL4;Q9CTP6	5	1	1	363	8.1666	39576.2	A0A087WRL4;Q9CTP6	A0A087WRL4_MOUSE;Q9CTP6_MOUSE	Pdzd2	PDZ domain containing 2 (Fragment)	162.027	162.027	162.027	162.027	162.027	162.027	162.027	162.027	162.027	2305.82	162.027	4693.2	GO:0005576|extracellular region;GO:0005634|nucleus;GO:0005737|cytoplasm;GO:0005783|endoplasmic reticulum;GO:0005829|cytosol;GO:0005886|plasma membrane;GO:0005911|cell-cell junction;GO:0014069|postsynaptic density;GO:0034451|centriolar satellite;GO:0043005|neuron projection;GO:0043231|intracellular membrane-bounded organelle;GO:0045177|apical part of cell	-	GO:0005576|extracellular region;GO:0005634|nucleus;GO:0005737|cytoplasm;GO:0005783|endoplasmic reticulum;GO:0005829|cytosol;GO:0005886|plasma membrane;GO:0005911|cell-cell junction;GO:0014069|postsynaptic density;GO:0034451|centriolar satellite;GO:0043005|neuron projection;GO:0043231|intracellular membrane-bounded organelle;GO:0045177|apical part of cell	-	-	-	-	PF00595:PDZ domain	Cytoplasm;Membrane;Endoplasmic reticulum;Centrosome;Extracellular region	-	-
A0A087WRT4	Fat1	FAT atypical cadherin 1	14107	FAT atypical cadherin 1 OS=Mus musculus OX=10090 GN=Fat1 PE=1 SV=2	A0A087WRT4;A0A1L1SQU7;F2Z4A3;Q9QXA3	10	37	37	4602	4.6108	507531	A0A087WRT4;A0A1L1SQU7;F2Z4A3;Q9QXA3	A0A087WRT4_MOUSE;A0A1L1SQU7_MOUSE;F2Z4A3_MOUSE;Q9QXA3_MOUSE	Fat1	FAT atypical cadherin 1	61498.6	53490.8	71066	51496.2	65091.1	81085.4	68150.9	47636.7	62312.1	37254.7	75138	66259.9	GO:0002088|lens development in camera-type eye;GO:0003382|epithelial cell morphogenesis;GO:0003412|establishment of epithelial cell apical/basal polarity involved in camera-type eye morphogenesis;GO:0005515|protein binding;GO:0005634|nucleus;GO:0005886|plasma membrane;GO:0005911|cell-cell junction;GO:0007015|actin filament organization;GO:0007163|establishment or maintenance of cell polarity;GO:0…	GO:0002088|lens development in camera-type eye;GO:0003382|epithelial cell morphogenesis;GO:0003412|establishment of epithelial cell apical/basal polarity involved in camera-type eye morphogenesis;GO:0007015|actin filament organization;GO:0007163|establishment or maintenance of cell polarity;GO:0043010|camera-type eye development;GO:0045197|establishment or maintenance of epithelial cell apical/ba…	GO:0005634|nucleus;GO:0005886|plasma membrane;GO:0005911|cell-cell junction;GO:0016324|apical plasma membrane;GO:0030027|lamellipodium;GO:0030054|cell junction;GO:0030175|filopodium;GO:0048471|perinuclear region of cytoplasm	GO:0005515|protein binding	-	-	WP2573 Primary focal segmental glomerulosclerosis (FSGS)	PF02210:Laminin G domain;PF00028:Cadherin domain;PF00008:EGF-like domain;PF07645:Calcium-binding EGF domain	Cytoplasm;Membrane	-	-
A0A087WRV0	Gm973	Predicted gene 973 (Fragment)	381260	Predicted gene 973 (Fragment) OS=Mus musculus OX=10090 GN=Gm973 PE=4 SV=1	A0A087WRV0;E9Q295	8	2	2	246	9.5108	30243.8	A0A087WRV0;E9Q295	A0A087WRV0_MOUSE;E9Q295_MOUSE	Gm973	Predicted gene 973 (Fragment)	3294.9	162.027	162.027	162.027	10912.3	162.027	56253.2	162.027	15551.3	162.027	5007.11	77507.8	GO:0003674|molecular_function;GO:0005575|cellular_component;GO:0008150|biological_process	GO:0008150|biological_process	GO:0005575|cellular_component	GO:0003674|molecular_function	-	-	-	PF15709:Domain of unknown function (DUF4670)	-	-	-
A0A087WS16	Col6a3	Collagen, type VI, alpha 3	12835	Collagen, type VI, alpha 3 OS=Mus musculus OX=10090 GN=Col6a3 PE=1 SV=1	A0A087WS16;J3QQ16	0	1	1	2677	8.7203	288693	J3QQ16;A0A087WS16	A0A087WS16_MOUSE;J3QQ16_MOUSE	Col6a3	Collagen, type VI, alpha 3	7026.58	162.027	162.027	162.027	2865	5231.38	162.027	1081.59	2482.82	162.027	794.8	3794.47	GO:0005581|collagen trimer;GO:0005615|extracellular space;GO:0030020|extracellular matrix structural constituent conferring tensile strength;GO:0031012|extracellular matrix;GO:0042383|sarcolemma;GO:0062023|collagen-containing extracellular matrix	-	GO:0005581|collagen trimer;GO:0005615|extracellular space;GO:0031012|extracellular matrix;GO:0042383|sarcolemma;GO:0062023|collagen-containing extracellular matrix	GO:0030020|extracellular matrix structural constituent conferring tensile strength	mmu04510 Focal adhesion;mmu04820 Cytoskeleton in muscle cells;mmu04512 ECM-receptor interaction;mmu05165 Human papillomavirus infection;mmu04151 PI3K-Akt signaling pathway;mmu04974 Protein digestion and absorption	-	-	PF00092:von Willebrand factor type A domain;PF01391:Collagen triple helix repeat (20 copies);PF00014:Kunitz/Bovine pancreatic trypsin inhibitor domain	Membrane;Extracellular region	-	-
A0A087WSE3	Speg	SPEG complex locus (Fragment)	11790	SPEG complex locus (Fragment) OS=Mus musculus OX=10090 GN=Speg PE=1 SV=1	A0A087WSE3;E9QQ25	0	1	1	3010	8.4148	328442	A0A087WSE3;E9QQ25	A0A087WSE3_MOUSE;E9QQ25_MOUSE	Speg	SPEG complex locus (Fragment)	11679.2	6532.57	162.027	20498	13585.5	1511.58	9462.71	16232.4	162.027	162.027	18227.8	14000.7	GO:0000166|nucleotide binding;GO:0001701|in utero embryonic development;GO:0004672|protein kinase activity;GO:0004674|protein serine/threonine kinase activity;GO:0005524|ATP binding;GO:0005634|nucleus;GO:0016301|kinase activity;GO:0016310|phosphorylation;GO:0016740|transferase activity;GO:0030154|cell differentiation;GO:0042692|muscle cell differentiation;GO:0055013|cardiac muscle cell developmen…	GO:0001701|in utero embryonic development;GO:0016310|phosphorylation;GO:0030154|cell differentiation;GO:0042692|muscle cell differentiation;GO:0055013|cardiac muscle cell development;GO:0060541|respiratory system development;GO:0072359|circulatory system development	GO:0005634|nucleus	GO:0000166|nucleotide binding;GO:0004672|protein kinase activity;GO:0004674|protein serine/threonine kinase activity;GO:0005524|ATP binding;GO:0016301|kinase activity;GO:0016740|transferase activity	-	-	-	PF00069:Protein kinase domain;PF07679:Immunoglobulin I-set domain	-	-	-
A0A087WSF5	Lrrfip1	Leucine rich repeat (in FLII) interacting protein 1 (Fragment)	16978	Leucine rich repeat (in FLII) interacting protein 1 (Fragment) OS=Mus musculus OX=10090 GN=Lrrfip1 PE=1 SV=1	A0A087WSF5;Q8BLM1	10	3	3	323	5.9633	37022.9	A0A087WPT0;A0A087WSF5;Q8BLM1	A0A087WSF5_MOUSE;Q8BLM1_MOUSE	Lrrfip1	Leucine rich repeat (in FLII) interacting protein 1 (Fragment)	109324	97946.5	147440	116034	111573	66215.2	60845.7	112368	67016.8	158541	55730.1	72160.6	GO:0000122|negative regulation of transcription by RNA polymerase II;GO:0000978|RNA polymerase II cis-regulatory region sequence-specific DNA binding;GO:0000981|DNA-binding transcription factor activity, RNA polymerase II-specific;GO:0001227|DNA-binding transcription repressor activity, RNA polymerase II-specific;GO:0003677|DNA binding;GO:0005515|protein binding;GO:0005634|nucleus;GO:0005737|cyto…	GO:0000122|negative regulation of transcription by RNA polymerase II;GO:0006355|regulation of transcription, DNA-templated;GO:0006357|regulation of transcription by RNA polymerase II;GO:0051092|positive regulation of NF-kappaB transcription factor activity	GO:0005634|nucleus;GO:0005737|cytoplasm;GO:0005829|cytosol;GO:0005886|plasma membrane	GO:0000978|RNA polymerase II cis-regulatory region sequence-specific DNA binding;GO:0000981|DNA-binding transcription factor activity, RNA polymerase II-specific;GO:0001227|DNA-binding transcription repressor activity, RNA polymerase II-specific;GO:0003677|DNA binding;GO:0005515|protein binding;GO:0042803|protein homodimerization activity	-	-	-	PF09738:LRRFIP family	Cytoplasm;Membrane	LRRFIP	AnimalTFDB
A0A087WSK5	Ubxn4	UBX domain protein 4 (Fragment)	67812	UBX domain protein 4 (Fragment) OS=Mus musculus OX=10090 GN=Ubxn4 PE=1 SV=1	A0A087WSK5;A0A0R4J078;Q3ULE5;Q8C0Z0;Q9CRQ1;Q9CT42	16	1	1	88	4.1044	9282.67	A0A0R4J078;A0A087WSK5;Q3ULE5;Q8C0Z0;Q9CRQ1;Q9CT42	A0A087WSK5_MOUSE;A0A0R4J078_MOUSE;Q3ULE5_MOUSE;Q8C0Z0_MOUSE;Q9CRQ1_MOUSE;Q9CT42_MOUSE	Ubxn4	UBX domain protein 4 (Fragment)	15865.7	28183.9	35191.5	2854.09	17578.7	19373.3	29321	19617.6	19426.7	16169.7	12731.4	17994.2	GO:0003674|molecular_function;GO:0005634|nucleus;GO:0005783|endoplasmic reticulum;GO:0005829|cytosol;GO:0006986|response to unfolded protein;GO:0016020|membrane;GO:0030433|ubiquitin-dependent ERAD pathway	GO:0006986|response to unfolded protein;GO:0030433|ubiquitin-dependent ERAD pathway	GO:0005634|nucleus;GO:0005783|endoplasmic reticulum;GO:0005829|cytosol;GO:0016020|membrane	GO:0003674|molecular_function	mmu04141 Protein processing in endoplasmic reticulum	-	-	PF00789:UBX domain	Cytoplasm;Membrane;Endoplasmic reticulum	-	-
A0A087WSP5	Stat1	Signal transducer and activator of transcription	20846	Signal transducer and activator of transcription OS=Mus musculus OX=10090 GN=Stat1 PE=1 SV=1	A0A087WSP5;Q3TW11;Q8C3V4;Q8C497;Q99K94;Q9D323	3	2	2	755	5.4269	88032.5	A0A087WSP5;Q3TW11;Q8C3V4;Q8C497;Q99K94;Q9D323	A0A087WSP5_MOUSE;Q3TW11_MOUSE;Q8C3V4_MOUSE;Q8C497_MOUSE;Q99K94_MOUSE;Q9D323_MOUSE	Stat1	Signal transducer and activator of transcription	116482	53961.8	73011.8	51600.4	129879	261887	174556	86994.9	160788	37721.5	330126	181425	GO:0000785|chromatin;GO:0000977|RNA polymerase II transcription regulatory region sequence-specific DNA binding;GO:0000978|RNA polymerase II cis-regulatory region sequence-specific DNA binding;GO:0000979|RNA polymerase II core promoter sequence-specific DNA binding;GO:0000981|DNA-binding transcription factor activity, RNA polymerase II-specific;GO:0001222|transcription corepressor binding;GO:0001…	GO:0001937|negative regulation of endothelial cell proliferation;GO:0002230|positive regulation of defense response to virus by host;GO:0006351|transcription, DNA-templated;GO:0006355|regulation of transcription, DNA-templated;GO:0006357|regulation of transcription by RNA polymerase II;GO:0006919|activation of cysteine-type endopeptidase activity involved in apoptotic process;GO:0006952|defense r…	GO:0000785|chromatin;GO:0005634|nucleus;GO:0005654|nucleoplasm;GO:0005730|nucleolus;GO:0005737|cytoplasm;GO:0005829|cytosol;GO:0032991|protein-containing complex;GO:0048471|perinuclear region of cytoplasm;GO:0070721|ISGF3 complex;GO:0090575|RNA polymerase II transcription regulator complex	GO:0000977|RNA polymerase II transcription regulatory region sequence-specific DNA binding;GO:0000978|RNA polymerase II cis-regulatory region sequence-specific DNA binding;GO:0000979|RNA polymerase II core promoter sequence-specific DNA binding;GO:0000981|DNA-binding transcription factor activity, RNA polymerase II-specific;GO:0001222|transcription corepressor binding;GO:0001223|transcription coa…	mmu04919 Thyroid hormone signaling pathway;mmu04935 Growth hormone synthesis, secretion and action;mmu05212 Pancreatic cancer;mmu04933 AGE-RAGE signaling pathway in diabetic complications;mmu04380 Osteoclast differentiation;mmu05145 Toxoplasmosis;mmu05235 PD-L1 expression and PD-1 checkpoint pathway in cancer;mmu05161 Hepatitis B;mmu04062 Chemokine signaling pathway;mmu05140 Leishmaniasis;mmu0516…	-	WP572 EGFR1 signaling pathway;WP246 TNF-alpha NF-kB signaling pathway;WP387 IL-6 signaling pathway;WP151 IL-5 signaling pathway;WP450 IL-2 signaling pathway;WP373 IL-3 signaling pathway;WP407 Kit receptor signaling pathway;WP297 IL-7 signaling pathway;WP1249 EPO receptor signaling;WP350 p38 Mapk signaling pathway;WP10 IL-9 signaling pathway;WP113 TGF-beta signaling pathway;WP1253 Type II interfer…	PF00017:SH2 domain;PF01017:STAT protein, all-alpha domain;PF02864:STAT protein, DNA binding domain;PF02865:STAT protein, protein interaction domain;PF12162:STAT1 TAZ2 binding domain	Cytoplasm;Nucleolus	STAT	AnimalTFDB;TRRUST
A0A087WSS1	Relch	RAB11 binding and LisH domain, coiled-coil and HEAT repeat containing	227446	RAB11 binding and LisH domain, coiled-coil and HEAT repeat containing OS=Mus musculus OX=10090 GN=Relch PE=1 SV=1	A0A087WSS1	3	2	2	1192	4.9385	131874	A0A087WSS1	A0A087WSS1_MOUSE	Relch	RAB11 binding and LisH domain, coiled-coil and HEAT repeat containing	11163.2	13965	4888.65	16712.9	9954.26	12851.3	3279.07	10616.1	6967.23	11997.2	4663.75	11454.8	GO:0005515|protein binding;GO:0005768|endosome;GO:0005794|Golgi apparatus;GO:0005802|trans-Golgi network;GO:0006869|lipid transport;GO:0032367|intracellular cholesterol transport;GO:0055037|recycling endosome	GO:0006869|lipid transport;GO:0032367|intracellular cholesterol transport	GO:0005768|endosome;GO:0005794|Golgi apparatus;GO:0005802|trans-Golgi network;GO:0055037|recycling endosome	GO:0005515|protein binding	-	-	-	-	Cytoplasm;Golgi apparatus	-	-
A0A087WSU3	Ndufs1	NADH:ubiquinone oxidoreductase core subunit S1 (Fragment)	227197	NADH:ubiquinone oxidoreductase core subunit S1 (Fragment) OS=Mus musculus OX=10090 GN=Ndufs1 PE=1 SV=1	A0A087WSU3	18	2	2	61	10.0947	6434.58	A0A087WSU3	A0A087WSU3_MOUSE	Ndufs1	NADH:ubiquinone oxidoreductase core subunit S1 (Fragment)	172511	127373	111943	175908	210489	193356	187839	200822	156059	190946	203839	172851	GO:0005515|protein binding;GO:0005739|mitochondrion;GO:0005743|mitochondrial inner membrane;GO:0005747|mitochondrial respiratory chain complex I;GO:0005758|mitochondrial intermembrane space;GO:0006120|mitochondrial electron transport, NADH to ubiquinone;GO:0008137|NADH dehydrogenase (ubiquinone) activity;GO:0008637|apoptotic mitochondrial changes;GO:0009055|electron transfer activity;GO:0016020|m…	GO:0006120|mitochondrial electron transport, NADH to ubiquinone;GO:0008637|apoptotic mitochondrial changes;GO:0032981|mitochondrial respiratory chain complex I assembly;GO:0042773|ATP synthesis coupled electron transport;GO:0045333|cellular respiration;GO:0046034|ATP metabolic process;GO:0051881|regulation of mitochondrial membrane potential;GO:0072593|reactive oxygen species metabolic process	GO:0005739|mitochondrion;GO:0005743|mitochondrial inner membrane;GO:0005747|mitochondrial respiratory chain complex I;GO:0005758|mitochondrial intermembrane space;GO:0016020|membrane;GO:0043209|myelin sheath;GO:0070469|respirasome	GO:0005515|protein binding;GO:0008137|NADH dehydrogenase (ubiquinone) activity;GO:0009055|electron transfer activity;GO:0016491|oxidoreductase activity;GO:0016651|oxidoreductase activity, acting on NAD(P)H;GO:0046872|metal ion binding;GO:0051536|iron-sulfur cluster binding;GO:0051537|2 iron, 2 sulfur cluster binding;GO:0051539|4 iron, 4 sulfur cluster binding	mmu01100 Metabolic pathways;mmu05014 Amyotrophic lateral sclerosis;mmu05022 Pathways of neurodegeneration - multiple diseases;mmu05020 Prion disease;mmu05016 Huntington disease;mmu05012 Parkinson disease;mmu05010 Alzheimer disease;mmu04714 Thermogenesis;mmu05415 Diabetic cardiomyopathy;mmu05208 Chemical carcinogenesis - reactive oxygen species;mmu04723 Retrograde endocannabinoid signaling;mmu0019…	R-MMU-1428517 The citric acid (TCA) cycle and respiratory electron transport;R-MMU-163200 Respiratory electron transport, ATP synthesis by chemiosmotic coupling, and heat production by uncoupling proteins.;R-MMU-611105 Respiratory electron transport;R-MMU-6799198 Complex I biogenesis	WP295 Electron transport chain;WP1248 Oxidative phosphorylation	PF00384:Molybdopterin oxidoreductase;PF09326:NADH-ubiquinone oxidoreductase subunit G, C-terminal;PF10588:NADH-ubiquinone oxidoreductase-G iron-sulfur binding region	Cytoplasm;Mitochondrion;Membrane	-	-
A0A088DEG1	Shank3	Shank3e splice variant III	58234	Shank3e splice variant III OS=Mus musculus OX=10090 GN=Shank3 PE=2 SV=1	A0A088DEG1;A0A088DEG2;E9Q1P5	9	3	3	237	11.1447	25991.1	A0A088DEG1;A0A088DEG2;E9Q1P5	A0A088DEG1_MOUSE;A0A088DEG2_MOUSE;E9Q1P5_MOUSE	Shank3	Shank3e splice variant III	31683.5	43758.8	68927.9	26137.4	35017.8	41296.5	39540.1	46945.5	12442.2	52477.8	26858.1	49176.9	GO:0000165|MAPK cascade;GO:0001838|embryonic epithelial tube formation;GO:0003779|actin binding;GO:0005515|protein binding;GO:0005737|cytoplasm;GO:0007416|synapse assembly;GO:0007611|learning or memory;GO:0007612|learning;GO:0007613|memory;GO:0007626|locomotory behavior;GO:0008022|protein C-terminus binding;GO:0008270|zinc ion binding;GO:0008306|associative learning;GO:0010467|gene expression;GO:…	GO:0000165|MAPK cascade;GO:0001838|embryonic epithelial tube formation;GO:0007416|synapse assembly;GO:0007611|learning or memory;GO:0007612|learning;GO:0007613|memory;GO:0007626|locomotory behavior;GO:0008306|associative learning;GO:0010467|gene expression;GO:0014009|glial cell proliferation;GO:0021773|striatal medium spiny neuron differentiation;GO:0030534|adult behavior;GO:0032232|negative regu…	GO:0005737|cytoplasm;GO:0014069|postsynaptic density;GO:0030054|cell junction;GO:0031234|extrinsic component of cytoplasmic side of plasma membrane;GO:0042995|cell projection;GO:0043005|neuron projection;GO:0043197|dendritic spine;GO:0044309|neuron spine;GO:0045202|synapse;GO:0045211|postsynaptic membrane;GO:0060076|excitatory synapse;GO:0060170|ciliary membrane;GO:0098978|glutamatergic synapse	GO:0003779|actin binding;GO:0005515|protein binding;GO:0008022|protein C-terminus binding;GO:0008270|zinc ion binding;GO:0017124|SH3 domain binding;GO:0030160|synaptic receptor adaptor activity;GO:0035255|ionotropic glutamate receptor binding;GO:0042802|identical protein binding;GO:0043621|protein self-association;GO:0044877|protein-containing complex binding;GO:0097110|scaffold protein binding;G…	mmu04724 Glutamatergic synapse	R-MMU-422475 Axon guidance;R-MMU-9675108 Nervous system development;R-MMU-6794362 Protein-protein interactions at synapses;R-MMU-6794361 Neurexins and neuroligins;R-MMU-112316 Neuronal System;R-MMU-8853659 RET signaling;R-MMU-1266738 Developmental Biology	-	PF07653:Variant SH3 domain;PF12796:Ankyrin repeats (3 copies);PF00536:SAM domain (Sterile alpha motif);PF17820:PDZ domain	Cytoplasm;Membrane	-	-
A0A089N5R8	Abpa26	ABPA26		ABPA26 OS=Mus musculus OX=10090 GN=Abpa26 PE=3 SV=1	A0A089N5R8;D2XZ32	13	0	1	92	6.22	9968.55	A0A089N5R8;D2XZ32	A0A089N5R8_MOUSE;D2XZ32_MOUSE	Abpa26;Scgb1b26-ps	ABPA26	55664.1	162.027	36024.5	66471.9	31107.5	55453.9	44091.6	45591	51062	162.027	47525.1	162.027	-	-	-	-	-	-	-	-	-	-	-
A0A097PUD0		Anti-dectin-1 15E2 light chain		Anti-dectin-1 15E2 light chain OS=Mus musculus OX=10090 PE=2 SV=1	A0A097PUD0;A0A097PUG4	14	0	2	235	8.3234	25615.8	A0A097PUD0;A0A097PUG4	A0A097PUD0_MOUSE;A0A097PUG4_MOUSE		Anti-dectin-1 15E2 light chain	10194.7	11845.2	38713.2	15294.5	5187.81	11524	14177.9	23079.8	17230.3	27597.1	8526.15	9373.53	-	-	-	-	-	-	-	-	-	-	-
A0A0A0MQ99	Swi5	DNA repair protein SWI5 homolog	72931	DNA repair protein SWI5 homolog OS=Mus musculus OX=10090 GN=Swi5 PE=1 SV=2	A0A0A0MQ99	28	3	3	131	5.2901	15193.2	A0A0A0MQ99;V9GXX7	A0A0A0MQ99_MOUSE	Swi5	DNA repair protein SWI5 homolog	50087.8	64691	48435	69222.1	66264.1	49905.2	46417.8	40036.1	28476	81550.2	27783.5	39216.6	GO:0000724|double-strand break repair via homologous recombination;GO:0005515|protein binding;GO:0005634|nucleus;GO:0006281|DNA repair;GO:0006974|cellular response to DNA damage stimulus;GO:0032798|Swi5-Sfr1 complex;GO:0034974|Swi5-Swi2 complex;GO:0071479|cellular response to ionizing radiation	GO:0000724|double-strand break repair via homologous recombination;GO:0006281|DNA repair;GO:0006974|cellular response to DNA damage stimulus;GO:0071479|cellular response to ionizing radiation	GO:0005634|nucleus;GO:0032798|Swi5-Sfr1 complex;GO:0034974|Swi5-Swi2 complex	GO:0005515|protein binding	-	-	-	PF07061:Swi5	-	-	-
A0A0A0MQC6	Elapor1	Endosome-lysosome associated apoptosis and autophagy regulator 1	229722	Endosome-lysosome associated apoptosis and autophagy regulator 1 OS=Mus musculus OX=10090 GN=Elapor1 PE=1 SV=1	A0A0A0MQC6	1	1	1	1013	6.3002	111183	A0A0A0MQC6	A0A0A0MQC6_MOUSE	Elapor1	Endosome-lysosome associated apoptosis and autophagy regulator 1	5768.72	162.027	162.027	7829.33	10564.6	162.027	162.027	162.027	6594.48	162.027	12613	6454.18	GO:0000045|autophagosome assembly;GO:0005764|lysosome;GO:0005768|endosome;GO:0005770|late endosome;GO:0005783|endoplasmic reticulum;GO:0005794|Golgi apparatus;GO:0005802|trans-Golgi network;GO:0005886|plasma membrane;GO:0005887|integral component of plasma membrane;GO:0006914|autophagy;GO:0009267|cellular response to starvation;GO:0016020|membrane;GO:0016021|integral component of membrane;GO:0044…	GO:0000045|autophagosome assembly;GO:0006914|autophagy;GO:0009267|cellular response to starvation;GO:0044090|positive regulation of vacuole organization;GO:2000786|positive regulation of autophagosome assembly	GO:0005764|lysosome;GO:0005768|endosome;GO:0005770|late endosome;GO:0005783|endoplasmic reticulum;GO:0005794|Golgi apparatus;GO:0005802|trans-Golgi network;GO:0005886|plasma membrane;GO:0005887|integral component of plasma membrane;GO:0016020|membrane;GO:0016021|integral component of membrane	-	-	-	-	-	Cytoplasm;Membrane;Golgi apparatus;Endoplasmic reticulum;Lysosome	-	-
A0A0A0MQE8	Arhgap21	Rho GTPase activating protein 21	71435	Rho GTPase activating protein 21 OS=Mus musculus OX=10090 GN=Arhgap21 PE=1 SV=1	A0A0A0MQE8;B2RWX1;B7ZCJ1	1	2	2	1949	7.7265	216449	A0A0A0MQE8;B2RWX1;B7ZCJ1;G3UWM5	A0A0A0MQE8_MOUSE;B2RWX1_MOUSE;B7ZCJ1_MOUSE	Arhgap21	Rho GTPase activating protein 21	104331	43217	57764.9	78740.9	62647.3	39375.9	80844.8	51248.6	42966.7	157963	33388.4	50762.5	GO:0005096|GTPase activator activity;GO:0005737|cytoplasm;GO:0005794|Golgi apparatus;GO:0005856|cytoskeleton;GO:0005886|plasma membrane;GO:0007030|Golgi organization;GO:0007165|signal transduction;GO:0015629|actin cytoskeleton;GO:0016020|membrane;GO:0030054|cell junction;GO:0030100|regulation of endocytosis;GO:0031410|cytoplasmic vesicle;GO:0051645|Golgi localization;GO:0051683|establishment of G…	GO:0007030|Golgi organization;GO:0007165|signal transduction;GO:0030100|regulation of endocytosis;GO:0051645|Golgi localization;GO:0051683|establishment of Golgi localization;GO:0051684|maintenance of Golgi location;GO:0072384|organelle transport along microtubule	GO:0005737|cytoplasm;GO:0005794|Golgi apparatus;GO:0005856|cytoskeleton;GO:0005886|plasma membrane;GO:0015629|actin cytoskeleton;GO:0016020|membrane;GO:0030054|cell junction;GO:0031410|cytoplasmic vesicle	GO:0005096|GTPase activator activity	-	R-MMU-9012999 RHO GTPase cycle;R-MMU-9013149 RAC1 GTPase cycle;R-MMU-8980692 RHOA GTPase cycle;R-MMU-9013148 CDC42 GTPase cycle;R-MMU-9013404 RAC2 GTPase cycle;R-MMU-9013408 RHOG GTPase cycle;R-MMU-9013106 RHOC GTPase cycle;R-MMU-9013026 RHOB GTPase cycle;R-MMU-9013406 RHOQ GTPase cycle;R-MMU-9013423 RAC3 GTPase cycle;R-MMU-9013405 RHOD GTPase cycle;R-MMU-9035034 RHOF GTPase cycle;R-MMU-9696264 R…	-	PF00169:PH domain;PF00620:RhoGAP domain;PF17820:PDZ domain	Cytoplasm;Membrane;Golgi apparatus	-	-
A0A0A0MQH5	Macf1	Microtubule-actin crosslinking factor 1 (Fragment)	11426	Microtubule-actin crosslinking factor 1 (Fragment) OS=Mus musculus OX=10090 GN=Macf1 PE=1 SV=6	A0A0A0MQH5	5	1	1	369	4.3847	42736.5	A0A0A0MQH5	A0A0A0MQH5_MOUSE	Macf1	Microtubule-actin crosslinking factor 1 (Fragment)	13141	11904.7	162.027	7927.02	162.027	8328.29	15533.7	10611	9311.77	162.027	9411.42	9348.55	GO:0001707|mesoderm formation;GO:0003779|actin binding;GO:0005198|structural molecule activity;GO:0005509|calcium ion binding;GO:0005515|protein binding;GO:0005737|cytoplasm;GO:0005794|Golgi apparatus;GO:0005856|cytoskeleton;GO:0005874|microtubule;GO:0005882|intermediate filament;GO:0005886|plasma membrane;GO:0005938|cell cortex;GO:0006620|post-translational protein targeting to endoplasmic retic…	GO:0001707|mesoderm formation;GO:0006620|post-translational protein targeting to endoplasmic reticulum membrane;GO:0006928|movement of cell or subcellular component;GO:0007163|establishment or maintenance of cell polarity;GO:0008104|protein localization;GO:0010632|regulation of epithelial cell migration;GO:0016055|Wnt signaling pathway;GO:0030177|positive regulation of Wnt signaling pathway;GO:00…	GO:0005737|cytoplasm;GO:0005794|Golgi apparatus;GO:0005856|cytoskeleton;GO:0005874|microtubule;GO:0005882|intermediate filament;GO:0005886|plasma membrane;GO:0005938|cell cortex;GO:0014069|postsynaptic density;GO:0015629|actin cytoskeleton;GO:0015630|microtubule cytoskeleton;GO:0016020|membrane;GO:0032587|ruffle membrane;GO:0042995|cell projection	GO:0003779|actin binding;GO:0005198|structural molecule activity;GO:0005509|calcium ion binding;GO:0005515|protein binding;GO:0008017|microtubule binding;GO:0016887|ATP hydrolysis activity;GO:0046872|metal ion binding;GO:0051011|microtubule minus-end binding;GO:0051015|actin filament binding	-	-	-	PF00307:Calponin homology (CH) domain;PF00435:Spectrin repeat;PF13499:EF-hand domain pair;PF18373:Spectrin like domain;PF00681:Plectin repeat;PF17902:SH3 domain;PF02187:Growth-Arrest-Specific Protein 2 Domain	Cytoplasm;Membrane;Golgi apparatus	-	-
A0A0A0MQL2	A430005L14Rik	RIKEN cDNA A430005L14 gene (Fragment)	97159	RIKEN cDNA A430005L14 gene (Fragment) OS=Mus musculus OX=10090 GN=A430005L14Rik PE=1 SV=1	A0A0A0MQL2;E9PUH0	16	2	2	166	4.6669	17772.6	Q80WR5;A0A0A0MQL2;E9PUH0	A0A0A0MQL2_MOUSE;E9PUH0_MOUSE	A430005L14Rik	RIKEN cDNA A430005L14 gene (Fragment)	12889.8	7491.26	12077.1	162.027	12031.1	8349.61	4163.18	9442.79	8262.94	13931	2561.38	6227.21	GO:0003674|molecular_function;GO:0005634|nucleus;GO:0005654|nucleoplasm;GO:0008150|biological_process	GO:0008150|biological_process	GO:0005634|nucleus;GO:0005654|nucleoplasm	GO:0003674|molecular_function	-	-	-	PF15772:UPF0688 family	-	-	-
A0A0A6YVT8	Tsga10	Testis specific 10	211484	Testis specific 10 OS=Mus musculus OX=10090 GN=Tsga10 PE=1 SV=1	A0A0A6YVT8;A0A668KLF4;Q3TDR6	3	1	1	412	6.5828	47208.6	A0A0A6YVT8;A0A668KLF4;Q3TDR6	A0A0A6YVT8_MOUSE;A0A668KLF4_MOUSE;Q3TDR6_MOUSE	Tsga10	Testis specific 10	4285.67	162.027	3640.75	4908.83	162.027	3376.04	2232.52	2809.82	8730.78	162.027	6238.66	162.027	GO:0005198|structural molecule activity;GO:0005515|protein binding;GO:0005737|cytoplasm;GO:0005856|cytoskeleton;GO:0007283|spermatogenesis;GO:0030031|cell projection assembly;GO:0031514|motile cilium;GO:0035686|sperm fibrous sheath;GO:0043005|neuron projection;GO:0097228|sperm principal piece	GO:0007283|spermatogenesis;GO:0030031|cell projection assembly	GO:0005737|cytoplasm;GO:0005856|cytoskeleton;GO:0031514|motile cilium;GO:0035686|sperm fibrous sheath;GO:0043005|neuron projection;GO:0097228|sperm principal piece	GO:0005198|structural molecule activity;GO:0005515|protein binding	-	-	-	-	Cytoplasm	-	-
A0A0A6YW07	Impa1	Inositol-1-monophosphatase	55980	Inositol-1-monophosphatase OS=Mus musculus OX=10090 GN=Impa1 PE=1 SV=1	A0A0A6YW07;Q3TME6;Q3U5R8;Q80ZJ2;Q924B0;Q9D066	11	2	2	208	4.6525	23649.2	Q3TME6;Q3U5R8;Q80ZJ2;Q924B0;Q9D066;A0A0A6YW07	A0A0A6YW07_MOUSE;Q3TME6_MOUSE;Q3U5R8_MOUSE;Q80ZJ2_MOUSE;Q924B0_MOUSE;Q9D066_MOUSE	Impa1	Inositol-1-monophosphatase	82785.8	13435.2	162.027	22957.2	232064	44074	19830.7	206982	131777	101908	193100	105132	GO:0000287|magnesium ion binding;GO:0005737|cytoplasm;GO:0006020|inositol metabolic process;GO:0006661|phosphatidylinositol biosynthetic process;GO:0006796|phosphate-containing compound metabolic process;GO:0007165|signal transduction;GO:0008934|inositol monophosphate 1-phosphatase activity;GO:0016787|hydrolase activity;GO:0030145|manganese ion binding;GO:0030424|axon;GO:0031403|lithium ion bindi…	GO:0006020|inositol metabolic process;GO:0006661|phosphatidylinositol biosynthetic process;GO:0006796|phosphate-containing compound metabolic process;GO:0007165|signal transduction;GO:0046854|phosphatidylinositol phosphate biosynthetic process;GO:0046855|inositol phosphate dephosphorylation	GO:0005737|cytoplasm;GO:0030424|axon;GO:0043025|neuronal cell body	GO:0000287|magnesium ion binding;GO:0008934|inositol monophosphate 1-phosphatase activity;GO:0016787|hydrolase activity;GO:0030145|manganese ion binding;GO:0031403|lithium ion binding;GO:0042802|identical protein binding;GO:0042803|protein homodimerization activity;GO:0046872|metal ion binding;GO:0052832|inositol monophosphate 3-phosphatase activity;GO:0052833|inositol monophosphate 4-phosphatase…	mmu01100 Metabolic pathways;mmu04070 Phosphatidylinositol signaling system;mmu00562 Inositol phosphate metabolism	-	-	PF00459:Inositol monophosphatase family	Cytoplasm	-	-
A0A0A6YW22	Mpzl1	Myelin protein zero-like 1	68481	Myelin protein zero-like 1 OS=Mus musculus OX=10090 GN=Mpzl1 PE=1 SV=1	A0A0A6YW22;A0A0R4J0V2	6	1	1	183	7.9552	20440.4	A0A0A6YW22;A0A0R4J0V2	A0A0A6YW22_MOUSE;A0A0R4J0V2_MOUSE	Mpzl1	Myelin protein zero-like 1	5049.97	162.027	5502.71	162.027	162.027	162.027	5190.37	4969.63	162.027	162.027	7790.84	162.027	GO:0005515|protein binding;GO:0005886|plasma membrane;GO:0005887|integral component of plasma membrane;GO:0007165|signal transduction;GO:0016020|membrane;GO:0016021|integral component of membrane;GO:0030335|positive regulation of cell migration	GO:0007165|signal transduction;GO:0030335|positive regulation of cell migration	GO:0005886|plasma membrane;GO:0005887|integral component of plasma membrane;GO:0016020|membrane;GO:0016021|integral component of membrane	GO:0005515|protein binding	-	-	-	PF07686:Immunoglobulin V-set domain	Membrane	-	-
A0A0A6YW27	Pcdhga1	Protocadherin gamma subfamily A, 1	93709	Protocadherin gamma subfamily A, 1 OS=Mus musculus OX=10090 GN=Pcdhga1 PE=1 SV=1	A0A0A6YW27	2	1	1	810	4.3593	88753	A0A0A6YW27;Q91XZ0	A0A0A6YW27_MOUSE	Pcdhga1	Protocadherin gamma subfamily A, 1	162.027	4752.87	162.027	3782.68	162.027	6219.67	6498.34	162.027	5202.03	10922.8	2242.23	162.027	GO:0005515|protein binding;GO:0016020|membrane	-	GO:0016020|membrane	GO:0005515|protein binding	-	-	-	PF00028:Cadherin domain;PF16492:Cadherin cytoplasmic C-terminal;PF08266:Cadherin-like;PF15974:Cadherin C-terminal cytoplasmic tail, catenin-binding region	Membrane	-	-
A0A0A6YW36	Rgs7	Regulator of G protein signaling 7	24012	Regulator of G protein signaling 7 OS=Mus musculus OX=10090 GN=Rgs7 PE=1 SV=1	A0A0A6YW36;Q45FE1;Q45FE5	2	1	1	477	8.0489	55677.1	A0A0A6YW36;Q45FE1;Q45FE5	A0A0A6YW36_MOUSE;Q45FE1_MOUSE;Q45FE5_MOUSE	Rgs7	Regulator of G protein signaling 7	107952	124710	28294.7	57491.9	99418.4	118777	102434	117091	63724.6	106698	51240.9	54904.2	GO:0001965|G-protein alpha-subunit binding;GO:0005096|GTPase activator activity;GO:0005515|protein binding;GO:0005634|nucleus;GO:0005635|nuclear envelope;GO:0005737|cytoplasm;GO:0005829|cytosol;GO:0005886|plasma membrane;GO:0007186|G protein-coupled receptor signaling pathway;GO:0008277|regulation of G protein-coupled receptor signaling pathway;GO:0009968|negative regulation of signal transductio…	GO:0007186|G protein-coupled receptor signaling pathway;GO:0008277|regulation of G protein-coupled receptor signaling pathway;GO:0009968|negative regulation of signal transduction;GO:0035556|intracellular signal transduction;GO:0043547|positive regulation of GTPase activity;GO:0060078|regulation of postsynaptic membrane potential;GO:1901381|positive regulation of potassium ion transmembrane trans…	GO:0005634|nucleus;GO:0005635|nuclear envelope;GO:0005737|cytoplasm;GO:0005829|cytosol;GO:0005886|plasma membrane;GO:0016020|membrane;GO:0032991|protein-containing complex;GO:0044292|dendrite terminus;GO:0045121|membrane raft;GO:0045211|postsynaptic membrane;GO:0098793|presynapse;GO:0098978|glutamatergic synapse	GO:0001965|G-protein alpha-subunit binding;GO:0005096|GTPase activator activity;GO:0005515|protein binding;GO:0031681|G-protein beta-subunit binding	-	R-MMU-390466 Chaperonin-mediated protein folding;R-MMU-391251 Protein folding;R-MMU-6814122 Cooperation of PDCL (PhLP1) and TRiC/CCT in G-protein beta folding;R-MMU-418594 G alpha (i) signalling events	WP553 Calcium regulation in cardiac cells;WP385 Myometrial relaxation and contraction pathways	PF00610:Domain found in Dishevelled, Egl-10, and Pleckstrin (DEP);PF00615:Regulator of G protein signaling domain;PF18148:Regulator of G-protein signalling DHEX domain;PF00631:GGL domain	Cytoplasm;Membrane	-	-
A0A0A6YWG7	Rapgef2	Rap guanine nucleotide exchange factor 2	76089	Rap guanine nucleotide exchange factor 2 OS=Mus musculus OX=10090 GN=Rapgef2 PE=1 SV=1	A0A0A6YWG7	1	1	1	1644	6.6132	184115	A0A0A6YWG7	A0A0A6YWG7_MOUSE	Rapgef2	Rap guanine nucleotide exchange factor 2	10346.9	17547.3	3061.44	13625.6	162.027	14164.9	6752.1	24982.4	11323.2	8221.8	3674.55	6593.25	GO:0001568|blood vessel development;GO:0001764|neuron migration;GO:0005085|guanyl-nucleotide exchange factor activity;GO:0005096|GTPase activator activity;GO:0005737|cytoplasm;GO:0005768|endosome;GO:0005770|late endosome;GO:0005829|cytosol;GO:0005886|plasma membrane;GO:0005923|bicellular tight junction;GO:0007165|signal transduction;GO:0007186|G protein-coupled receptor signaling pathway;GO:00072…	GO:0001568|blood vessel development;GO:0001764|neuron migration;GO:0007165|signal transduction;GO:0007186|G protein-coupled receptor signaling pathway;GO:0007218|neuropeptide signaling pathway;GO:0007264|small GTPase mediated signal transduction;GO:0007265|Ras protein signal transduction;GO:0007275|multicellular organism development;GO:0007399|nervous system development;GO:0008285|negative regula…	GO:0005737|cytoplasm;GO:0005768|endosome;GO:0005770|late endosome;GO:0005829|cytosol;GO:0005886|plasma membrane;GO:0005923|bicellular tight junction;GO:0016020|membrane;GO:0016324|apical plasma membrane;GO:0030054|cell junction;GO:0030139|endocytic vesicle;GO:0032991|protein-containing complex;GO:0043005|neuron projection;GO:0043025|neuronal cell body;GO:0045202|synapse;GO:0048471|perinuclear reg…	GO:0005085|guanyl-nucleotide exchange factor activity;GO:0005096|GTPase activator activity;GO:0019901|protein kinase binding;GO:0030165|PDZ domain binding;GO:0031697|beta-1 adrenergic receptor binding;GO:0050699|WW domain binding;GO:0070300|phosphatidic acid binding	mmu04530 Tight junction;mmu04015 Rap1 signaling pathway;mmu04010 MAPK signaling pathway	-	-	PF00595:PDZ domain;PF00617:RasGEF domain;PF00788:Ras association (RalGDS/AF-6) domain;PF00618:RasGEF N-terminal motif	Cytoplasm;Membrane	-	-
A0A0A6YWI4	2310009B15Rik	RIKEN cDNA 2310009B15 gene	69549	RIKEN cDNA 2310009B15 gene OS=Mus musculus OX=10090 GN=2310009B15Rik PE=4 SV=1	A0A0A6YWI4;D3Z1T2	11	1	1	143	11.7396	15061.1	A0A0A6YWI4;D3Z1T2	A0A0A6YWI4_MOUSE;D3Z1T2_MOUSE	2310009B15Rik	RIKEN cDNA 2310009B15 gene	162.027	9369.44	7180.1	3331.36	162.027	2456.74	11915.6	13034.7	162.027	16260.6	7789.4	8701.8	GO:0003674|molecular_function;GO:0005575|cellular_component;GO:0008150|biological_process	GO:0008150|biological_process	GO:0005575|cellular_component	GO:0003674|molecular_function	-	-	-	PF17653:Family of unknown function (DUF5522)	-	-	-
A0A0A6YWL7	Ntrk3	Tyrosine-protein kinase receptor	18213	Tyrosine-protein kinase receptor OS=Mus musculus OX=10090 GN=Ntrk3 PE=1 SV=1	A0A0A6YWL7	1	1	1	864	6.5851	97031	A0A0A6YWL7	A0A0A6YWL7_MOUSE	Ntrk3	Tyrosine-protein kinase receptor	35614	45845.2	7487.87	30337.5	23650.3	15664.9	22466.4	33127.4	24534.1	12509.3	28650.3	35505.4	GO:0000166|nucleotide binding;GO:0001764|neuron migration;GO:0001933|negative regulation of protein phosphorylation;GO:0002039|p53 binding;GO:0004672|protein kinase activity;GO:0004713|protein tyrosine kinase activity;GO:0004714|transmembrane receptor protein tyrosine kinase activity;GO:0005004|GPI-linked ephrin receptor activity;GO:0005030|neurotrophin receptor activity;GO:0005515|protein bindin…	GO:0001764|neuron migration;GO:0001933|negative regulation of protein phosphorylation;GO:0006468|protein phosphorylation;GO:0007169|transmembrane receptor protein tyrosine kinase signaling pathway;GO:0007275|multicellular organism development;GO:0007399|nervous system development;GO:0007507|heart development;GO:0007623|circadian rhythm;GO:0008284|positive regulation of cell population proliferati…	GO:0005737|cytoplasm;GO:0005741|mitochondrial outer membrane;GO:0005829|cytosol;GO:0005886|plasma membrane;GO:0005887|integral component of plasma membrane;GO:0016020|membrane;GO:0016021|integral component of membrane;GO:0030424|axon;GO:0043235|receptor complex	GO:0000166|nucleotide binding;GO:0002039|p53 binding;GO:0004672|protein kinase activity;GO:0004713|protein tyrosine kinase activity;GO:0004714|transmembrane receptor protein tyrosine kinase activity;GO:0005004|GPI-linked ephrin receptor activity;GO:0005030|neurotrophin receptor activity;GO:0005515|protein binding;GO:0005524|ATP binding;GO:0016301|kinase activity;GO:0016740|transferase activity;GO…	mmu04722 Neurotrophin signaling pathway;mmu05230 Central carbon metabolism in cancer;mmu04020 Calcium signaling pathway	R-MMU-6794362 Protein-protein interactions at synapses;R-MMU-112316 Neuronal System;R-MMU-9006934 Signaling by Receptor Tyrosine Kinases;R-MMU-166520 Signaling by NTRKs;R-MMU-388844 Receptor-type tyrosine-protein phosphatases	-	PF07714:Protein tyrosine and serine/threonine kinase;PF07679:Immunoglobulin I-set domain;PF13855:Leucine rich repeat;PF01462:Leucine rich repeat N-terminal domain;PF16920:Leucine rich repeat C-terminal motif;PF00047:Immunoglobulin domain	Cytoplasm;Mitochondrion;Membrane	-	-
A0A0A6YWM8	Map4k4	non-specific serine/threonine protein kinase	26921	non-specific serine/threonine protein kinase OS=Mus musculus OX=10090 GN=Map4k4 PE=1 SV=1	A0A0A6YWM8	3	0	2	1272	7.473	144688	A0A0A6YVZ8;A0A0A6YW53;A0A0A6YWM8;A0A0A6YWR8;B2RUE8;B7ZNR8;B7ZNR9;E9PVG7;F8VPL5;Q6ZQ68	A0A0A6YWM8_MOUSE	Map4k4	non-specific serine/threonine protein kinase	14633	10016.8	8910.26	15582.5	6963.31	9117.1	8042.96	8032.24	162.027	3213.02	1883.94	8013.9	GO:0000165|MAPK cascade;GO:0000166|nucleotide binding;GO:0004111|creatine kinase activity;GO:0004672|protein kinase activity;GO:0004674|protein serine/threonine kinase activity;GO:0005515|protein binding;GO:0005524|ATP binding;GO:0005737|cytoplasm;GO:0005925|focal adhesion;GO:0006468|protein phosphorylation;GO:0008017|microtubule binding;GO:0016301|kinase activity;GO:0016310|phosphorylation;GO:00…	GO:0000165|MAPK cascade;GO:0006468|protein phosphorylation;GO:0016310|phosphorylation;GO:0030335|positive regulation of cell migration;GO:0032014|positive regulation of ARF protein signal transduction;GO:0035556|intracellular signal transduction;GO:0043066|negative regulation of apoptotic process;GO:0043408|regulation of MAPK cascade;GO:0043547|positive regulation of GTPase activity;GO:0046328|re…	GO:0005737|cytoplasm;GO:0005925|focal adhesion	GO:0000166|nucleotide binding;GO:0004111|creatine kinase activity;GO:0004672|protein kinase activity;GO:0004674|protein serine/threonine kinase activity;GO:0005515|protein binding;GO:0005524|ATP binding;GO:0008017|microtubule binding;GO:0016301|kinase activity;GO:0016740|transferase activity	mmu04010 MAPK signaling pathway	R-MMU-2262752 Cellular responses to stress;R-MMU-8953897 Cellular responses to stimuli;R-MMU-2559583 Cellular Senescence;R-MMU-2559580 Oxidative Stress Induced Senescence	WP65 Insulin signaling;WP493 Mapk signaling pathway	PF00069:Protein kinase domain;PF00780:CNH domain	Cytoplasm	-	-
A0A0A6YWT1	Fnbp1	Formin binding protein 1 (Fragment)	14269	Formin binding protein 1 (Fragment) OS=Mus musculus OX=10090 GN=Fnbp1 PE=1 SV=1	A0A0A6YWT1	3	1	1	355	5.5788	40296.7	A0A0A6YWT1	A0A0A6YWT1_MOUSE	Fnbp1	Formin binding protein 1 (Fragment)	162.027	162.027	162.027	16589.9	4672.62	162.027	162.027	2665.3	162.027	12478.2	162.027	162.027	GO:0005515|protein binding;GO:0005737|cytoplasm;GO:0005764|lysosome;GO:0005856|cytoskeleton;GO:0005886|plasma membrane;GO:0005905|clathrin-coated pit;GO:0006897|endocytosis;GO:0007165|signal transduction;GO:0007399|nervous system development;GO:0008289|lipid binding;GO:0016020|membrane;GO:0031410|cytoplasmic vesicle;GO:0042802|identical protein binding;GO:0043231|intracellular membrane-bounded or…	GO:0006897|endocytosis;GO:0007165|signal transduction;GO:0007399|nervous system development	GO:0005737|cytoplasm;GO:0005764|lysosome;GO:0005856|cytoskeleton;GO:0005886|plasma membrane;GO:0005905|clathrin-coated pit;GO:0016020|membrane;GO:0031410|cytoplasmic vesicle;GO:0043231|intracellular membrane-bounded organelle	GO:0005515|protein binding;GO:0008289|lipid binding;GO:0042802|identical protein binding	-	R-MMU-9012999 RHO GTPase cycle;R-MMU-8856828 Clathrin-mediated endocytosis;R-MMU-9013406 RHOQ GTPase cycle;R-MMU-9696270 RND2 GTPase cycle	-	PF00018:SH3 domain;PF00611:Fes/CIP4, and EFC/F-BAR homology domain	Cytoplasm;Membrane;Lysosome	-	-
A0A0A6YWT4	Rabgap1l	RAB GTPase activating protein 1-like (Fragment)	29809	RAB GTPase activating protein 1-like (Fragment) OS=Mus musculus OX=10090 GN=Rabgap1l PE=1 SV=1	A0A0A6YWT4;A0A0A6YY35	10	3	3	230	4.793	26658.2	A0A0A6YWT4;A0A0A6YY35;A0A3Q4L343	A0A0A6YWT4_MOUSE;A0A0A6YY35_MOUSE	Rabgap1l	RAB GTPase activating protein 1-like (Fragment)	27043.8	19436.5	43030.8	14176.9	19421.3	33610.1	18926.8	24013.4	19962.3	20969.3	14418.4	21337.9	GO:0005096|GTPase activator activity;GO:0005634|nucleus;GO:0005768|endosome;GO:0005769|early endosome;GO:0005794|Golgi apparatus;GO:0006897|endocytosis;GO:0015031|protein transport;GO:0031267|small GTPase binding;GO:0032880|regulation of protein localization;GO:0035855|megakaryocyte development;GO:0043547|positive regulation of GTPase activity;GO:0090630|activation of GTPase activity	GO:0006897|endocytosis;GO:0015031|protein transport;GO:0032880|regulation of protein localization;GO:0035855|megakaryocyte development;GO:0043547|positive regulation of GTPase activity;GO:0090630|activation of GTPase activity	GO:0005634|nucleus;GO:0005768|endosome;GO:0005769|early endosome;GO:0005794|Golgi apparatus	GO:0005096|GTPase activator activity;GO:0031267|small GTPase binding	-	-	-	PF00566:Rab-GTPase-TBC domain;PF12473:Kinesin protein	Cytoplasm;Golgi apparatus	-	-
A0A0A6YX71	Dclk2	non-specific serine/threonine protein kinase	70762	non-specific serine/threonine protein kinase OS=Mus musculus OX=10090 GN=Dclk2 PE=1 SV=1	A0A0A6YX71	2	1	1	711	9.0194	78052.6	A0A0A6YX71	A0A0A6YX71_MOUSE	Dclk2	non-specific serine/threonine protein kinase	6740.73	36847	13073.8	18349.4	28324.4	13962.4	17363	4757.1	162.027	12232.9	10772.3	13339.5	GO:0000166|nucleotide binding;GO:0000226|microtubule cytoskeleton organization;GO:0004672|protein kinase activity;GO:0004674|protein serine/threonine kinase activity;GO:0005524|ATP binding;GO:0005737|cytoplasm;GO:0005856|cytoskeleton;GO:0006468|protein phosphorylation;GO:0008017|microtubule binding;GO:0016301|kinase activity;GO:0016310|phosphorylation;GO:0016740|transferase activity;GO:0018105|pe…	GO:0000226|microtubule cytoskeleton organization;GO:0006468|protein phosphorylation;GO:0016310|phosphorylation;GO:0018105|peptidyl-serine phosphorylation;GO:0021766|hippocampus development;GO:0021860|pyramidal neuron development;GO:0035556|intracellular signal transduction;GO:1900181|negative regulation of protein localization to nucleus	GO:0005737|cytoplasm;GO:0005856|cytoskeleton	GO:0000166|nucleotide binding;GO:0004672|protein kinase activity;GO:0004674|protein serine/threonine kinase activity;GO:0005524|ATP binding;GO:0008017|microtubule binding;GO:0016301|kinase activity;GO:0016740|transferase activity	-	-	-	PF00069:Protein kinase domain;PF03607:Doublecortin	Cytoplasm	-	-
A0A0A6YX73	Prkar2a	cAMP-dependent protein kinase type II-alpha regulatory subunit	19087	cAMP-dependent protein kinase type II-alpha regulatory subunit OS=Mus musculus OX=10090 GN=Prkar2a PE=1 SV=1	A0A0A6YX73;Q8K1M3	3	1	1	380	4.5544	43165.6	Q8K1M3;A0A0A6YX73	A0A0A6YX73_MOUSE;Q8K1M3_MOUSE	Prkar2a	cAMP-dependent protein kinase type II-alpha regulatory subunit	268913	581133	680378	313273	54564.6	563506	277402	255040	199969	257633	224062	247393	GO:0000166|nucleotide binding;GO:0001932|regulation of protein phosphorylation;GO:0004862|cAMP-dependent protein kinase inhibitor activity;GO:0005515|protein binding;GO:0005737|cytoplasm;GO:0005813|centrosome;GO:0005829|cytosol;GO:0005886|plasma membrane;GO:0005930|axoneme;GO:0005952|cAMP-dependent protein kinase complex;GO:0008603|cAMP-dependent protein kinase regulator activity;GO:0016020|membr…	GO:0001932|regulation of protein phosphorylation;GO:0045859|regulation of protein kinase activity;GO:0050804|modulation of chemical synaptic transmission;GO:2000480|negative regulation of cAMP-dependent protein kinase activity	GO:0005737|cytoplasm;GO:0005813|centrosome;GO:0005829|cytosol;GO:0005886|plasma membrane;GO:0005930|axoneme;GO:0005952|cAMP-dependent protein kinase complex;GO:0016020|membrane;GO:0030315|T-tubule;GO:0031588|nucleotide-activated protein kinase complex;GO:0032991|protein-containing complex;GO:0044853|plasma membrane raft;GO:0045202|synapse;GO:0048471|perinuclear region of cytoplasm;GO:0098978|glut…	GO:0000166|nucleotide binding;GO:0004862|cAMP-dependent protein kinase inhibitor activity;GO:0005515|protein binding;GO:0008603|cAMP-dependent protein kinase regulator activity;GO:0019904|protein domain specific binding;GO:0030552|cAMP binding;GO:0031625|ubiquitin protein ligase binding;GO:0031698|beta-2 adrenergic receptor binding;GO:0034236|protein kinase A catalytic subunit binding;GO:0036094|…	mmu04910 Insulin signaling pathway	-	WP232 G protein signaling pathways;WP553 Calcium regulation in cardiac cells;WP3855 Dysregulated miRNA targeting in insulin/PI3K-AKT signaling;WP385 Myometrial relaxation and contraction pathways	PF00027:Cyclic nucleotide-binding domain;PF02197:Regulatory subunit of type II PKA R-subunit	Cytoplasm;Membrane;Centrosome	-	-
A0A0A6YXL6	Lrba	LPS-responsive beige-like anchor	80877	LPS-responsive beige-like anchor OS=Mus musculus OX=10090 GN=Lrba PE=1 SV=1	A0A0A6YXL6;A0A0A6YXX3;A0A1D5RM41;E9Q3Y4	1	4	4	2790	5.2051	309375	A0A0A6YXL6;A0A0A6YXX3;A0A1D5RM41;E9Q3Y4	A0A0A6YXL6_MOUSE;A0A0A6YXX3_MOUSE;A0A1D5RM41_MOUSE;E9Q3Y4_MOUSE	Lrba	LPS-responsive beige-like anchor	111965	140364	234574	110178	73891.2	149893	166927	148852	118130	138468	150668	159429	GO:0000423|mitophagy;GO:0005764|lysosome;GO:0005783|endoplasmic reticulum;GO:0005794|Golgi apparatus;GO:0005802|trans-Golgi network;GO:0005829|cytosol;GO:0005886|plasma membrane;GO:0007165|signal transduction;GO:0008104|protein localization;GO:0016020|membrane;GO:0016021|integral component of membrane;GO:0016197|endosomal transport;GO:0019901|protein kinase binding;GO:0031410|cytoplasmic vesicle;…	GO:0000423|mitophagy;GO:0007165|signal transduction;GO:0008104|protein localization;GO:0016197|endosomal transport;GO:0034497|protein localization to phagophore assembly site;GO:1990830|cellular response to leukemia inhibitory factor	GO:0005764|lysosome;GO:0005783|endoplasmic reticulum;GO:0005794|Golgi apparatus;GO:0005802|trans-Golgi network;GO:0005829|cytosol;GO:0005886|plasma membrane;GO:0016020|membrane;GO:0016021|integral component of membrane;GO:0031410|cytoplasmic vesicle	GO:0019901|protein kinase binding;GO:0051018|protein kinase A binding	-	-	-	PF00400:WD domain, G-beta repeat;PF02138:Beige/BEACH domain;PF14844:PH domain associated with Beige/BEACH;PF15787:Neurobeachin/BDCP, DUF4704 alpha solenoid region;PF06469:Neurobeachin-like, DUF1088	Cytoplasm;Membrane;Golgi apparatus;Endoplasmic reticulum;Lysosome	-	-
A0A0A6YXM5	Rcor3	REST corepressor 3	214742	REST corepressor 3 OS=Mus musculus OX=10090 GN=Rcor3 PE=1 SV=1	A0A0A6YXM5	7	3	3	551	7.4003	60899.2	A0A0A6YXM5;A0A0A6YWP7;A0A0A6YXP4	A0A0A6YXM5_MOUSE	Rcor3	REST corepressor 3	4508.42	6131.18	7736.92	10548.1	3858.28	8861.95	6643.77	7516.93	10005.5	5508.43	6846.19	4237.66	GO:0000118|histone deacetylase complex;GO:0003714|transcription corepressor activity;GO:0005515|protein binding;GO:0005634|nucleus;GO:0005654|nucleoplasm;GO:0005667|transcription regulator complex;GO:0005829|cytosol;GO:0006357|regulation of transcription by RNA polymerase II;GO:0016575|histone deacetylation;GO:0019899|enzyme binding;GO:0045892|negative regulation of transcription, DNA-templated	GO:0006357|regulation of transcription by RNA polymerase II;GO:0016575|histone deacetylation;GO:0045892|negative regulation of transcription, DNA-templated	GO:0000118|histone deacetylase complex;GO:0005634|nucleus;GO:0005654|nucleoplasm;GO:0005667|transcription regulator complex;GO:0005829|cytosol	GO:0003714|transcription corepressor activity;GO:0005515|protein binding;GO:0019899|enzyme binding	-	-	-	PF01448:ELM2 domain;PF00249:Myb-like DNA-binding domain	Cytoplasm	MYB	AnimalTFDB
A0A0A6YXQ0	Ighv8-8	Immunoglobulin heavy variable 8-8 (Fragment)	780938	Immunoglobulin heavy variable 8-8 (Fragment) OS=Mus musculus OX=10090 GN=Ighv8-8 PE=1 SV=1	A0A0A6YXQ0	13	1	1	119	9.0183	13185.2	A0A0A6YXQ0	A0A0A6YXQ0_MOUSE	Ighv8-8	Immunoglobulin heavy variable 8-8 (Fragment)	162.027	162.027	162.027	162.027	162.027	822.161	162.027	162.027	7370.24	162.027	4538.91	6856.61	GO:0003823|antigen binding;GO:0006910|phagocytosis, recognition;GO:0006911|phagocytosis, engulfment;GO:0006958|complement activation, classical pathway;GO:0009897|external side of plasma membrane;GO:0034987|immunoglobulin receptor binding;GO:0042571|immunoglobulin complex, circulating;GO:0042742|defense response to bacterium;GO:0045087|innate immune response;GO:0050853|B cell receptor signaling p…	GO:0006910|phagocytosis, recognition;GO:0006911|phagocytosis, engulfment;GO:0006958|complement activation, classical pathway;GO:0042742|defense response to bacterium;GO:0045087|innate immune response;GO:0050853|B cell receptor signaling pathway;GO:0050871|positive regulation of B cell activation	GO:0009897|external side of plasma membrane;GO:0042571|immunoglobulin complex, circulating	GO:0003823|antigen binding;GO:0034987|immunoglobulin receptor binding	-	-	-	-	Membrane;Extracellular region	-	-
A0A0A6YXQ8	Ralyl	RALY RNA binding protein-like	76897	RALY RNA binding protein-like OS=Mus musculus OX=10090 GN=Ralyl PE=1 SV=1	A0A0A6YXQ8;E9Q5X7	12	2	2	164	10.8232	18747.6	A0A0A6YXQ8;E9Q5X7	A0A0A6YXQ8_MOUSE;E9Q5X7_MOUSE	Ralyl	RALY RNA binding protein-like	37169.8	29084.6	43856.6	43134	25680.6	31898.6	27639.8	29696.7	34733.6	15028.5	12066.7	16191.2	GO:0003676|nucleic acid binding;GO:0003723|RNA binding;GO:0005634|nucleus;GO:0005654|nucleoplasm;GO:0008150|biological_process;GO:0042802|identical protein binding	GO:0008150|biological_process	GO:0005634|nucleus;GO:0005654|nucleoplasm	GO:0003676|nucleic acid binding;GO:0003723|RNA binding;GO:0042802|identical protein binding	-	-	WP310 mRNA processing	PF00076:RNA recognition motif	-	-	-
A0A0A6YXT1	Pcdhga7	Protocadherin gamma subfamily A, 7	93715	Protocadherin gamma subfamily A, 7 OS=Mus musculus OX=10090 GN=Pcdhga7 PE=1 SV=1	A0A0A6YXT1;Q8BS92	3	2	2	813	4.4666	88804.9	A0A0A6YXT1;Q6DD96;Q8BS92;Q91XY1	A0A0A6YXT1_MOUSE;Q8BS92_MOUSE	Pcdhga7	Protocadherin gamma subfamily A, 7	33038.7	29124.8	48903.7	41984.5	31456.5	33470.8	31975	24264.3	27409.3	44706.9	31171.2	29294.3	GO:0003674|molecular_function;GO:0005887|integral component of plasma membrane;GO:0007155|cell adhesion;GO:0016020|membrane	GO:0007155|cell adhesion	GO:0005887|integral component of plasma membrane;GO:0016020|membrane	GO:0003674|molecular_function	-	-	-	PF00028:Cadherin domain;PF16492:Cadherin cytoplasmic C-terminal;PF08266:Cadherin-like;PF15974:Cadherin C-terminal cytoplasmic tail, catenin-binding region	Membrane	-	-
A0A0A6YY09	Pcdh9	Protocadherin 9	211712	Protocadherin 9 OS=Mus musculus OX=10090 GN=Pcdh9 PE=1 SV=1	A0A0A6YY09;B2RY69;F8VPK8	21	23	23	1195	5.1571	131721	F8VPK8;A0A0A6YWM0;A0A0A6YWY8;A0A0A6YY09;A0A0A6YY37;B2RXR7;B2RY66;B2RY69;Q8BY10	A0A0A6YY09_MOUSE;B2RY69_MOUSE;F8VPK8_MOUSE	Pcdh9	Protocadherin 9	288613	220807	318991	270648	324947	310375	249431	266614	206579	378253	218225	248474	GO:0005515|protein binding;GO:0005887|integral component of plasma membrane;GO:0007155|cell adhesion;GO:0030426|growth cone;GO:0044291|cell-cell contact zone	GO:0007155|cell adhesion	GO:0005887|integral component of plasma membrane;GO:0030426|growth cone;GO:0044291|cell-cell contact zone	GO:0005515|protein binding	-	-	-	PF00028:Cadherin domain;PF08266:Cadherin-like;PF08374:Protocadherin	Membrane	-	-
A0A0A6YY44	Pcdha11	Protocadherin alpha 11	12942	Protocadherin alpha 11 OS=Mus musculus OX=10090 GN=Pcdha11 PE=1 SV=1	A0A0A6YY44;Q3UQY8;Q3UTG9	1	1	1	904	4.722	98203.8	A0A0A6YY44;O88194;Q3UQY8;Q3UTG9;Q8BRR0;Q91Y19	A0A0A6YY44_MOUSE;Q3UQY8_MOUSE;Q3UTG9_MOUSE	Pcdha11	Protocadherin alpha 11	4763.09	6031.32	6946.56	162.027	7383.76	162.027	6177.29	162.027	7405.06	15285.1	162.027	162.027	GO:0005887|integral component of plasma membrane;GO:0007155|cell adhesion;GO:0016020|membrane	GO:0007155|cell adhesion	GO:0005887|integral component of plasma membrane;GO:0016020|membrane	-	-	-	-	PF00028:Cadherin domain;PF08266:Cadherin-like;PF15974:Cadherin C-terminal cytoplasmic tail, catenin-binding region	Membrane	-	-
A0A0A6YY83	Pcdh7	Protocadherin 7	54216	Protocadherin 7 OS=Mus musculus OX=10090 GN=Pcdh7 PE=1 SV=1	A0A0A6YY83	30	27	27	1255	4.785	136772	A0A0A6YY83;A2RS43;E9Q2S0;O88185;Q3TVS7;Q3USI1;A0A0A6YY48	A0A0A6YY83_MOUSE	Pcdh7	Protocadherin 7	218560	162441	275412	195412	333298	206508	206173	201158	178619	354692	192778	234726	GO:0005515|protein binding;GO:0005886|plasma membrane;GO:0005887|integral component of plasma membrane;GO:0007155|cell adhesion	GO:0007155|cell adhesion	GO:0005886|plasma membrane;GO:0005887|integral component of plasma membrane	GO:0005515|protein binding	-	R-MMU-9012999 RHO GTPase cycle;R-MMU-8980692 RHOA GTPase cycle;R-MMU-76002 Platelet activation, signaling and aggregation;R-MMU-9013026 RHOB GTPase cycle;R-MMU-109582 Hemostasis;R-MMU-76005 Response to elevated platelet cytosolic Ca2+;R-MMU-114608 Platelet degranulation	-	PF00028:Cadherin domain;PF08266:Cadherin-like;PF08374:Protocadherin	Membrane	-	-
A0A0A6YY91	Ncam1	Neural cell adhesion molecule 1 (Fragment)	17967	Neural cell adhesion molecule 1 (Fragment) OS=Mus musculus OX=10090 GN=Ncam1 PE=1 SV=1	A0A0A6YY91	4	8	8	1089	4.451	116375	A0A0A6YY91	A0A0A6YY91_MOUSE	Ncam1	Neural cell adhesion molecule 1 (Fragment)	862038	684010	295753	669107	776315	784184	772774	683034	630522	961927	758823	670324	GO:0001928|regulation of exocyst assembly;GO:0005515|protein binding;GO:0005829|cytosol;GO:0005886|plasma membrane;GO:0005911|cell-cell junction;GO:0007155|cell adhesion;GO:0007166|cell surface receptor signaling pathway;GO:0007413|axonal fasciculation;GO:0007568|aging;GO:0007611|learning or memory;GO:0008201|heparin binding;GO:0009410|response to xenobiotic stimulus;GO:0009897|external side of p…	GO:0001928|regulation of exocyst assembly;GO:0007155|cell adhesion;GO:0007166|cell surface receptor signaling pathway;GO:0007413|axonal fasciculation;GO:0007568|aging;GO:0007611|learning or memory;GO:0009410|response to xenobiotic stimulus;GO:0010288|response to lead ion;GO:0021794|thalamus development;GO:0031175|neuron projection development;GO:0033555|multicellular organismal response to stress…	GO:0005829|cytosol;GO:0005886|plasma membrane;GO:0005911|cell-cell junction;GO:0009897|external side of plasma membrane;GO:0009986|cell surface;GO:0016020|membrane;GO:0016021|integral component of membrane;GO:0030424|axon;GO:0030426|growth cone;GO:0031225|anchored component of membrane;GO:0043005|neuron projection;GO:0043025|neuronal cell body;GO:0043209|myelin sheath	GO:0005515|protein binding;GO:0008201|heparin binding;GO:0019902|phosphatase binding;GO:0030275|LRR domain binding	mmu05020 Prion disease;mmu04514 Cell adhesion molecules;mmu03265 Virion - Ebolavirus, Lyssavirus and Morbillivirus	R-MMU-422475 Axon guidance;R-MMU-9675108 Nervous system development;R-MMU-373760 L1CAM interactions;R-MMU-5683057 MAPK family signaling cascades;R-MMU-445144 Signal transduction by L1;R-MMU-5673001 RAF/MAP kinase cascade;R-MMU-5684996 MAPK1/MAPK3 signaling;R-MMU-375165 NCAM signaling for neurite out-growth;R-MMU-419037 NCAM1 interactions;R-MMU-1266738 Developmental Biology	-	PF00041:Fibronectin type III domain;PF07679:Immunoglobulin I-set domain	Cytoplasm;Membrane	-	-
A0A0A6YYE7	Igkv4-57	Immunoglobulin kappa variable 4-57 (Fragment)	235952	Immunoglobulin kappa variable 4-57 (Fragment) OS=Mus musculus OX=10090 GN=Igkv4-57 PE=1 SV=2	A0A0A6YYE7;A0A0B4J1I4;A0A0B4J1I9;Q2VR04;Q2VT27;Q2VT29;Q9JL76	14	0	1	117	9.014	12689.4	A0A097PUD0;A0A0A6YYE7;A0A0B4J1I4;A0A0B4J1I9;Q2VR04;Q2VT25;Q2VT27;Q2VT29;Q5XFY8;Q8K1F2;Q9JL76;Q9U410	A0A0A6YYE7_MOUSE;A0A0B4J1I4_MOUSE;A0A0B4J1I9_MOUSE;Q2VR04_MOUSE;Q2VT27_MOUSE;Q2VT29_MOUSE;Q9JL76_MOUSE	Igkv4-55;Igkv4-57;Igkv4-72	Immunoglobulin kappa variable 4-57 (Fragment)	6109.03	12293.6	162.027	162.027	8425.13	162.027	5022.77	162.027	44400.6	13507.8	26305.5	34331.1	GO:0002377|immunoglobulin production;GO:0005615|extracellular space;GO:0006955|immune response	GO:0002377|immunoglobulin production;GO:0006955|immune response	GO:0005615|extracellular space	-	-	-	-	-	Extracellular region	-	-
A0A0B4J1E2	Snw1	SNW domain-containing protein 1	66354	SNW domain-containing protein 1 OS=Mus musculus OX=10090 GN=Snw1 PE=1 SV=1	A0A0B4J1E2;Q3TM37	4	3	3	536	10.0809	61461.4	A0A0B4J1E2;Q3TM37	A0A0B4J1E2_MOUSE;Q3TM37_MOUSE	Snw1	SNW domain-containing protein 1	23440.3	28997.1	20780.1	17478.2	39992.4	30034.9	41195.5	38368.9	27740.4	59312	27900.2	37203	GO:0000122|negative regulation of transcription by RNA polymerase II;GO:0000398|mRNA splicing, via spliceosome;GO:0000785|chromatin;GO:0003713|transcription coactivator activity;GO:0003714|transcription corepressor activity;GO:0005112|Notch binding;GO:0005515|protein binding;GO:0005634|nucleus;GO:0005654|nucleoplasm;GO:0005681|spliceosomal complex;GO:0005737|cytoplasm;GO:0006397|mRNA processing;G…	GO:0000122|negative regulation of transcription by RNA polymerase II;GO:0000398|mRNA splicing, via spliceosome;GO:0006397|mRNA processing;GO:0008380|RNA splicing;GO:0030511|positive regulation of transforming growth factor beta receptor signaling pathway;GO:0035914|skeletal muscle cell differentiation;GO:0042771|intrinsic apoptotic signaling pathway in response to DNA damage by p53 class mediator…	GO:0000785|chromatin;GO:0005634|nucleus;GO:0005654|nucleoplasm;GO:0005681|spliceosomal complex;GO:0005737|cytoplasm;GO:0008024|cyclin/CDK positive transcription elongation factor complex;GO:0016363|nuclear matrix;GO:0016604|nuclear body;GO:0016607|nuclear speck;GO:0071007|U2-type catalytic step 2 spliceosome;GO:0071013|catalytic step 2 spliceosome;GO:0071141|SMAD protein complex	GO:0003713|transcription coactivator activity;GO:0003714|transcription corepressor activity;GO:0005112|Notch binding;GO:0005515|protein binding;GO:0016922|nuclear receptor binding;GO:0019899|enzyme binding;GO:0042809|nuclear vitamin D receptor binding;GO:0042974|nuclear retinoic acid receptor binding;GO:0046332|SMAD binding;GO:0050681|nuclear androgen receptor binding	mmu05203 Viral carcinogenesis;mmu05169 Epstein-Barr virus infection;mmu04330 Notch signaling pathway;mmu03040 Spliceosome	R-MMU-72203 Processing of Capped Intron-Containing Pre-mRNA;R-MMU-72163 mRNA Splicing - Major Pathway;R-MMU-72172 mRNA Splicing;R-MMU-8878159 Transcriptional regulation by RUNX3;R-MMU-170834 Signaling by TGF-beta Receptor Complex;R-MMU-350054 Notch-HLH transcription pathway;R-MMU-9006936 Signaling by TGFB family members;R-MMU-2173793 Transcriptional activity of SMAD2/SMAD3:SMAD4 heterotrimer;R-MM…	WP1983 Splicing factor NOVA regulated synaptic proteins;WP265 Delta-Notch signaling pathway;WP29 Notch signaling pathway	PF02731:SKIP/SNW domain	Cytoplasm	-	-
A0A0B4J1F9	Tchh	Trichohyalin	99681	Trichohyalin OS=Mus musculus OX=10090 GN=Tchh PE=1 SV=1	A0A0B4J1F9	1	1	1	1599	5.5266	208219	A0A0B4J1F9	A0A0B4J1F9_MOUSE	Tchh	Trichohyalin	162.027	8724.93	162.027	162.027	8817.25	2478.82	162.027	9661.83	2675.43	162.027	11632.3	162.027	GO:0030674|protein-macromolecule adaptor activity;GO:0045109|intermediate filament organization	GO:0045109|intermediate filament organization	-	GO:0030674|protein-macromolecule adaptor activity	-	R-MMU-1266738 Developmental Biology;R-MMU-6809371 Formation of the cornified envelope;R-MMU-6805567 Keratinization	-	PF01023:S-100/ICaBP type calcium binding domain	-	-	-
A0A0B4J1G0	Fcgr4	Low affinity immunoglobulin gamma Fc region receptor III-A	246256	Low affinity immunoglobulin gamma Fc region receptor III-A OS=Mus musculus OX=10090 GN=Fcgr4 PE=1 SV=1	A0A0B4J1G0	10	2	2	249	8.0712	28398.5	A0A0B4J1G0	FCG3A_MOUSE	Fcgr4	Low affinity immunoglobulin gamma Fc region receptor III-A	162.027	162.027	162.027	162.027	11109.3	15465.7	11815.3	162.027	16354.1	6214.74	10767.3	4853.67	GO:0002468|dendritic cell antigen processing and presentation;GO:0004888|transmembrane signaling receptor activity;GO:0005615|extracellular space;GO:0005886|plasma membrane;GO:0005887|integral component of plasma membrane;GO:0007166|cell surface receptor signaling pathway;GO:0009897|external side of plasma membrane;GO:0009986|cell surface;GO:0016020|membrane;GO:0016021|integral component of membr…	GO:0002468|dendritic cell antigen processing and presentation;GO:0007166|cell surface receptor signaling pathway;GO:0042119|neutrophil activation;GO:0045780|positive regulation of bone resorption;GO:0050776|regulation of immune response;GO:0051930|regulation of sensory perception of pain;GO:0071222|cellular response to lipopolysaccharide	GO:0005615|extracellular space;GO:0005886|plasma membrane;GO:0005887|integral component of plasma membrane;GO:0009897|external side of plasma membrane;GO:0009986|cell surface;GO:0016020|membrane;GO:0016021|integral component of membrane;GO:0033001|Fc-gamma receptor III complex	GO:0004888|transmembrane signaling receptor activity;GO:0019767|IgE receptor activity;GO:0019770|IgG receptor activity;GO:0019772|low-affinity IgG receptor activity;GO:0019863|IgE binding;GO:0019864|IgG binding;GO:0034235|GPI anchor binding;GO:0140375|immune receptor activity	mmu04666 Fc gamma R-mediated phagocytosis;mmu04380 Osteoclast differentiation;mmu05140 Leishmaniasis;mmu05152 Tuberculosis;mmu04145 Phagosome;mmu04650 Natural killer cell mediated cytotoxicity;mmu04613 Neutrophil extracellular trap formation;mmu05150 Staphylococcus aureus infection;mmu05322 Systemic lupus erythematosus	R-MMU-2029480 Fcgamma receptor (FCGR) dependent phagocytosis;R-MMU-2029482 Regulation of actin dynamics for phagocytic cup formation;R-MMU-2029485 Role of phospholipids in phagocytosis;R-MMU-2029481 FCGR activation;R-MMU-163125 Post-translational modification: synthesis of GPI-anchored proteins;R-MMU-198933 Immunoregulatory interactions between a Lymphoid and a non-Lymphoid cell	-	PF13895:Immunoglobulin domain	Membrane;Extracellular region	-	-
A0A0B4J1G1	Fcgr2b	Fc receptor, IgG, low affinity IIb	14130	Fc receptor, IgG, low affinity IIb OS=Mus musculus OX=10090 GN=Fcgr2b PE=1 SV=1	A0A0B4J1G1	18	1	5	293	7.1876	32976.7	P08101;A0A0B4J1E6;A0A0B4J1G1;E9Q415	A0A0B4J1G1_MOUSE	Fcgr2b	Fc receptor, IgG, low affinity IIb	19296.1	28628.1	50348.9	17291.1	92957.5	78664.9	75526.4	37587.6	71498.7	82079.8	104820	76984.4	GO:0001540|amyloid-beta binding;GO:0001811|negative regulation of type I hypersensitivity;GO:0002434|immune complex clearance;GO:0002638|negative regulation of immunoglobulin production;GO:0002862|negative regulation of inflammatory response to antigenic stimulus;GO:0002865|negative regulation of acute inflammatory response to antigenic stimulus;GO:0002924|negative regulation of humoral immune re…	GO:0001811|negative regulation of type I hypersensitivity;GO:0002434|immune complex clearance;GO:0002638|negative regulation of immunoglobulin production;GO:0002862|negative regulation of inflammatory response to antigenic stimulus;GO:0002865|negative regulation of acute inflammatory response to antigenic stimulus;GO:0002924|negative regulation of humoral immune response mediated by circulating i…	GO:0005576|extracellular region;GO:0005737|cytoplasm;GO:0005794|Golgi apparatus;GO:0005856|cytoskeleton;GO:0005886|plasma membrane;GO:0005887|integral component of plasma membrane;GO:0009897|external side of plasma membrane;GO:0009986|cell surface;GO:0016020|membrane;GO:0016021|integral component of membrane;GO:0043197|dendritic spine;GO:0044297|cell body;GO:0045121|membrane raft;GO:0055037|recyc…	GO:0001540|amyloid-beta binding;GO:0004888|transmembrane signaling receptor activity;GO:0005515|protein binding;GO:0019772|low-affinity IgG receptor activity;GO:0019864|IgG binding;GO:0019865|immunoglobulin binding;GO:0044877|protein-containing complex binding	mmu04666 Fc gamma R-mediated phagocytosis;mmu04380 Osteoclast differentiation;mmu04662 B cell receptor signaling pathway;mmu05152 Tuberculosis;mmu05162 Measles;mmu04145 Phagosome;mmu03265 Virion - Ebolavirus, Lyssavirus and Morbillivirus;mmu05150 Staphylococcus aureus infection	R-MMU-2029480 Fcgamma receptor (FCGR) dependent phagocytosis;R-MMU-2029482 Regulation of actin dynamics for phagocytic cup formation;R-MMU-2029485 Role of phospholipids in phagocytosis;R-MMU-2029481 FCGR activation;R-MMU-198933 Immunoregulatory interactions between a Lymphoid and a non-Lymphoid cell	WP2432 Spinal cord injury	PF13895:Immunoglobulin domain	Cytoplasm;Membrane;Golgi apparatus;Extracellular region	-	-
A0A0B4J1H6	Igkv2-137	Immunoglobulin kappa chain variable 2-137 (Fragment)	692187	Immunoglobulin kappa chain variable 2-137 (Fragment) OS=Mus musculus OX=10090 GN=Igkv2-137 PE=1 SV=1	A0A0B4J1H6	11	1	1	120	7.1019	13131.1	P01630;A0A0B4J1H6;Q6LEM8	A0A0B4J1H6_MOUSE	Igkv2-137	Immunoglobulin kappa chain variable 2-137 (Fragment)	162.027	162.027	162.027	162.027	162.027	162.027	162.027	162.027	4788.93	8210.94	162.027	8972.24	GO:0002377|immunoglobulin production;GO:0005615|extracellular space;GO:0006955|immune response;GO:0009617|response to bacterium	GO:0002377|immunoglobulin production;GO:0006955|immune response;GO:0009617|response to bacterium	GO:0005615|extracellular space	-	-	-	-	-	Extracellular region	-	-
A0A0B4J1H7	Igkv1-135	Immunoglobulin kappa variable 1-135 (Fragment)	243420	Immunoglobulin kappa variable 1-135 (Fragment) OS=Mus musculus OX=10090 GN=Igkv1-135 PE=1 SV=1	A0A0B4J1H7	9	1	1	120	6.9445	13305.3	A0A0B4J1H7;A2MY50;I6L998	A0A0B4J1H7_MOUSE	Igkv1-135	Immunoglobulin kappa variable 1-135 (Fragment)	162.027	162.027	162.027	162.027	162.027	162.027	162.027	9751.82	13634.8	162.027	162.027	11438.4	GO:0002377|immunoglobulin production;GO:0005615|extracellular space;GO:0006955|immune response	GO:0002377|immunoglobulin production;GO:0006955|immune response	GO:0005615|extracellular space	-	-	-	-	-	Extracellular region	-	-
A0A0B4J1M7	Plec	Plectin (Fragment)	18810	Plectin (Fragment) OS=Mus musculus OX=10090 GN=Plec PE=1 SV=5	A0A0B4J1M7;Q6S392	25	1	1	53	9.8661	6485.35	Q6S392;A0A0B4J1M7	A0A0B4J1M7_MOUSE;Q6S392_MOUSE	Plec	Plectin (Fragment)	162.027	3018.76	162.027	162.027	162.027	4232.21	162.027	162.027	162.027	941.914	3230.58	1267.85	GO:0000902|cell morphogenesis;GO:0002162|dystroglycan binding;GO:0002522|leukocyte migration involved in immune response;GO:0003334|keratinocyte development;GO:0003779|actin binding;GO:0005198|structural molecule activity;GO:0005200|structural constituent of cytoskeleton;GO:0005515|protein binding;GO:0005737|cytoplasm;GO:0005741|mitochondrial outer membrane;GO:0005829|cytosol;GO:0005856|cytoskele…	GO:0000902|cell morphogenesis;GO:0002522|leukocyte migration involved in immune response;GO:0003334|keratinocyte development;GO:0006469|negative regulation of protein kinase activity;GO:0006997|nucleus organization;GO:0007005|mitochondrion organization;GO:0007015|actin filament organization;GO:0007519|skeletal muscle tissue development;GO:0007584|response to nutrient;GO:0010467|gene expression;GO…	GO:0005737|cytoplasm;GO:0005741|mitochondrial outer membrane;GO:0005829|cytosol;GO:0005856|cytoskeleton;GO:0005882|intermediate filament;GO:0005903|brush border;GO:0005925|focal adhesion;GO:0009925|basal plasma membrane;GO:0016020|membrane;GO:0016324|apical plasma membrane;GO:0016528|sarcoplasm;GO:0030016|myofibril;GO:0030018|Z disc;GO:0030054|cell junction;GO:0030056|hemidesmosome;GO:0030424|axo…	GO:0002162|dystroglycan binding;GO:0003779|actin binding;GO:0005198|structural molecule activity;GO:0005200|structural constituent of cytoskeleton;GO:0005515|protein binding;GO:0008092|cytoskeletal protein binding;GO:0008307|structural constituent of muscle;GO:0030506|ankyrin binding;GO:0043621|protein self-association;GO:0047485|protein N-terminus binding;GO:0051015|actin filament binding	mmu04820 Cytoskeleton in muscle cells	R-MMU-75153 Apoptotic execution phase;R-MMU-111465 Apoptotic cleavage of cellular proteins;R-MMU-109581 Apoptosis;R-MMU-446728 Cell junction organization;R-MMU-5357801 Programmed Cell Death;R-MMU-1500931 Cell-Cell communication;R-MMU-264870 Caspase-mediated cleavage of cytoskeletal proteins	WP572 EGFR1 signaling pathway;WP488 Alpha 6 beta 4 integrin signaling pathway	PF00307:Calponin homology (CH) domain;PF18373:Spectrin like domain;PF00681:Plectin repeat;PF03501:Plectin/S10 domain;PF17902:SH3 domain	Cytoplasm;Mitochondrion;Membrane	-	-
A0A0B4J1N0	Ighv1-76	Immunoglobulin heavy variable 1-76	100775174	Immunoglobulin heavy variable 1-76 OS=Mus musculus OX=10090 GN=Ighv1-76 PE=1 SV=1	A0A0B4J1N0;A0A0G2JFE9	13	1	1	98	9.5461	10879.2	A0A0B4J1N0;A0A0G2JFE9;X5J5L2	A0A0B4J1N0_MOUSE;A0A0G2JFE9_MOUSE	Ighv1-76	Immunoglobulin heavy variable 1-76	162.027	162.027	162.027	162.027	30933	162.027	5086.55	162.027	162.027	162.027	162.027	23394.3	GO:0003823|antigen binding;GO:0006910|phagocytosis, recognition;GO:0006911|phagocytosis, engulfment;GO:0006958|complement activation, classical pathway;GO:0009897|external side of plasma membrane;GO:0034987|immunoglobulin receptor binding;GO:0042571|immunoglobulin complex, circulating;GO:0042742|defense response to bacterium;GO:0045087|innate immune response;GO:0050853|B cell receptor signaling p…	GO:0006910|phagocytosis, recognition;GO:0006911|phagocytosis, engulfment;GO:0006958|complement activation, classical pathway;GO:0042742|defense response to bacterium;GO:0045087|innate immune response;GO:0050853|B cell receptor signaling pathway;GO:0050871|positive regulation of B cell activation	GO:0009897|external side of plasma membrane;GO:0042571|immunoglobulin complex, circulating	GO:0003823|antigen binding;GO:0034987|immunoglobulin receptor binding	-	-	-	-	Membrane;Extracellular region	-	-
A0A0E4B366	HC	MAb 44B1 heavy chain		MAb 44B1 heavy chain OS=Mus musculus OX=10090 GN=HC PE=1 SV=1	A0A0E4B366	16	0	8	472	8.4019	51819.4	F6TQW2;A0A0A6YY53;A0A0E4B366;A0A4U9FGA5;Q58E56;Q9D8L4	A0A0E4B366_MOUSE	HC	MAb 44B1 heavy chain	21090.4	11787.1	34718.4	26242.3	41531.4	162.027	34603.7	162.027	343816	68082.6	314255	217313	-	-	-	-	-	-	-	-	-	-	-
A0A0F6AIX6	Ldah	Lipid droplet-associated hydrolase	68832	Lipid droplet-associated hydrolase OS=Mus musculus OX=10090 GN=Ldah PE=1 SV=1	A0A0F6AIX6;A0A1W2P7T7;A0A1W2P820;A0AAR0Q0P9;A0AAR0SQ87	8	2	2	236	8.8411	26779.7	A0A0F6AIX6;A0A1W2P7T7;A0A1W2P820;A0AAR0Q0P9;A0AAR0SQ87	A0A0F6AIX6_MOUSE;A0A1W2P7T7_MOUSE;A0A1W2P820_MOUSE;A0AAR0Q0P9_MOUSE;A0AAR0SQ87_MOUSE	Ldah	Lipid droplet-associated hydrolase	162.027	162.027	162.027	5283.05	1839.87	162.027	162.027	162.027	162.027	162.027	16638.6	11763.7	GO:0005783|endoplasmic reticulum;GO:0005811|lipid droplet;GO:0016298|lipase activity;GO:0016787|hydrolase activity;GO:0019915|lipid storage;GO:0090077|foam cell differentiation	GO:0019915|lipid storage;GO:0090077|foam cell differentiation	GO:0005783|endoplasmic reticulum;GO:0005811|lipid droplet	GO:0016298|lipase activity;GO:0016787|hydrolase activity	-	-	-	PF10230:Lipid-droplet associated hydrolase	Cytoplasm;Endoplasmic reticulum	-	-
A0A0G2JDN7	Map4	Microtubule-associated protein	17758	Microtubule-associated protein OS=Mus musculus OX=10090 GN=Map4 PE=1 SV=1	A0A0G2JDN7;E9PZ43	29	30	30	902	9.5529	94518.3	A0A0G2JDN7;E9PZ43	A0A0G2JDN7_MOUSE;E9PZ43_MOUSE	Map4	Microtubule-associated protein	805700	858502	579849	949437	519633	417799	320596	867527	201184	993948	238760	464681	GO:0000226|microtubule cytoskeleton organization;GO:0005515|protein binding;GO:0005737|cytoplasm;GO:0005815|microtubule organizing center;GO:0005829|cytosol;GO:0005856|cytoskeleton;GO:0005874|microtubule;GO:0005886|plasma membrane;GO:0005930|axoneme;GO:0007052|mitotic spindle organization;GO:0008017|microtubule binding;GO:0014069|postsynaptic density;GO:0015630|microtubule cytoskeleton;GO:0015631…	GO:0000226|microtubule cytoskeleton organization;GO:0007052|mitotic spindle organization;GO:0031175|neuron projection development;GO:0051012|microtubule sliding;GO:0051294|establishment of spindle orientation;GO:0051301|cell division;GO:1902856|negative regulation of non-motile cilium assembly	GO:0005737|cytoplasm;GO:0005815|microtubule organizing center;GO:0005829|cytosol;GO:0005856|cytoskeleton;GO:0005874|microtubule;GO:0005886|plasma membrane;GO:0005930|axoneme;GO:0014069|postsynaptic density;GO:0015630|microtubule cytoskeleton;GO:0030424|axon;GO:0043005|neuron projection;GO:0072686|mitotic spindle	GO:0005515|protein binding;GO:0008017|microtubule binding;GO:0015631|tubulin binding	-	-	WP1983 Splicing factor NOVA regulated synaptic proteins	PF00418:Tau and MAP protein, tubulin-binding repeat	Cytoplasm;Membrane	-	-
A0A0G2JDV3	Gbp6	Guanylate-binding protein 6	100702	Guanylate-binding protein 6 OS=Mus musculus OX=10090 GN=Gbp6 PE=2 SV=2	A0A0G2JDV3	9	0	7	611	5.9239	70442.7	A0A0G2JDV3;L7N1X8;A0A8Q0QEH4;Q05DL4;Q7TMV8	GBP6_MOUSE	Gbp6	Guanylate-binding protein 6	24400.1	26203	27503.5	162.027	31047.4	66849.4	68867.6	20213.8	64418.9	18565.3	90530.9	42836.3	GO:0003924|GTPase activity;GO:0005525|GTP binding;GO:0009617|response to bacterium;GO:0020005|symbiont-containing vacuole membrane;GO:0031410|cytoplasmic vesicle;GO:0035458|cellular response to interferon-beta;GO:0042832|defense response to protozoan;GO:0044406|adhesion of symbiont to host;GO:0050830|defense response to Gram-positive bacterium;GO:0071222|cellular response to lipopolysaccharide;GO…	GO:0009617|response to bacterium;GO:0035458|cellular response to interferon-beta;GO:0042832|defense response to protozoan;GO:0044406|adhesion of symbiont to host;GO:0050830|defense response to Gram-positive bacterium;GO:0071222|cellular response to lipopolysaccharide;GO:0071346|cellular response to interferon-gamma	GO:0020005|symbiont-containing vacuole membrane;GO:0031410|cytoplasmic vesicle	GO:0003924|GTPase activity;GO:0005525|GTP binding	-	-	-	PF02263:Guanylate-binding protein, N-terminal domain;PF02841:Guanylate-binding protein, C-terminal domain	Cytoplasm;Extracellular region	-	-
A0A0G2JDW1	Agap3	ArfGAP with GTPase domain, ankyrin repeat and PH domain 3	213990	ArfGAP with GTPase domain, ankyrin repeat and PH domain 3 OS=Mus musculus OX=10090 GN=Agap3 PE=1 SV=1	A0A0G2JDW1	1	1	1	578	11.1216	62362.5	A0A0G2JDW1	A0A0G2JDW1_MOUSE	Agap3	ArfGAP with GTPase domain, ankyrin repeat and PH domain 3	324879	275389	69324.5	377130	334009	258886	292684	325067	282175	171675	171614	290504	GO:0000166|nucleotide binding;GO:0003924|GTPase activity;GO:0005096|GTPase activator activity;GO:0005525|GTP binding;GO:0005634|nucleus;GO:0005737|cytoplasm;GO:0006606|protein import into nucleus;GO:0016605|PML body;GO:0030578|PML body organization;GO:0031593|polyubiquitin modification-dependent protein binding;GO:0034614|cellular response to reactive oxygen species;GO:0034644|cellular response t…	GO:0006606|protein import into nucleus;GO:0030578|PML body organization;GO:0034614|cellular response to reactive oxygen species;GO:0034644|cellular response to UV;GO:0043161|proteasome-mediated ubiquitin-dependent protein catabolic process	GO:0005634|nucleus;GO:0005737|cytoplasm;GO:0016605|PML body;GO:0071944|cell periphery	GO:0000166|nucleotide binding;GO:0003924|GTPase activity;GO:0005096|GTPase activator activity;GO:0005525|GTP binding;GO:0031593|polyubiquitin modification-dependent protein binding;GO:0046872|metal ion binding	mmu04144 Endocytosis	-	-	PF00071:Ras family;PF01412:Putative GTPase activating protein for Arf;PF12796:Ankyrin repeats (3 copies)	Cytoplasm	-	-
A0A0G2JDY5	Map4	Microtubule-associated protein (Fragment)	17758	Microtubule-associated protein (Fragment) OS=Mus musculus OX=10090 GN=Map4 PE=1 SV=1	A0A0G2JDY5	6	1	1	220	10.3347	22406.2	A0A0G2JDY5	A0A0G2JDY5_MOUSE	Map4	Microtubule-associated protein (Fragment)	800.84	162.027	2831.16	162.027	1527.55	162.027	162.027	162.027	1099.89	162.027	162.027	3396.04	GO:0000226|microtubule cytoskeleton organization;GO:0005515|protein binding;GO:0005737|cytoplasm;GO:0005815|microtubule organizing center;GO:0005829|cytosol;GO:0005856|cytoskeleton;GO:0005874|microtubule;GO:0005886|plasma membrane;GO:0005930|axoneme;GO:0007052|mitotic spindle organization;GO:0008017|microtubule binding;GO:0014069|postsynaptic density;GO:0015630|microtubule cytoskeleton;GO:0015631…	GO:0000226|microtubule cytoskeleton organization;GO:0007052|mitotic spindle organization;GO:0031175|neuron projection development;GO:0051012|microtubule sliding;GO:0051294|establishment of spindle orientation;GO:0051301|cell division;GO:1902856|negative regulation of non-motile cilium assembly	GO:0005737|cytoplasm;GO:0005815|microtubule organizing center;GO:0005829|cytosol;GO:0005856|cytoskeleton;GO:0005874|microtubule;GO:0005886|plasma membrane;GO:0005930|axoneme;GO:0014069|postsynaptic density;GO:0015630|microtubule cytoskeleton;GO:0030424|axon;GO:0043005|neuron projection;GO:0072686|mitotic spindle	GO:0005515|protein binding;GO:0008017|microtubule binding;GO:0015631|tubulin binding	-	-	WP1983 Splicing factor NOVA regulated synaptic proteins	PF00418:Tau and MAP protein, tubulin-binding repeat	Cytoplasm;Membrane	-	-
A0A0G2JDY6	Nexn	Nexilin (Fragment)	68810	Nexilin (Fragment) OS=Mus musculus OX=10090 GN=Nexn PE=1 SV=4	A0A0G2JDY6;A0A0G2JGI1;G4W8R3	11	5	5	354	6.5624	42566.5	A0A0G2JDY6;A0A0G2JDZ8;A0A0G2JGI1;G4W8R3	A0A0G2JDY6_MOUSE;A0A0G2JGI1_MOUSE;G4W8R3_MOUSE	Nexn	Nexilin (Fragment)	42714.8	25016.3	18283.7	56508.7	13303.9	22809	47627.2	80837.8	25437.1	117137	64665.8	77926.2	GO:0003779|actin binding;GO:0005737|cytoplasm;GO:0005856|cytoskeleton;GO:0005886|plasma membrane;GO:0005925|focal adhesion;GO:0007155|cell adhesion;GO:0007156|homophilic cell adhesion via plasma membrane adhesion molecules;GO:0007411|axon guidance;GO:0008307|structural constituent of muscle;GO:0009617|response to bacterium;GO:0015629|actin cytoskeleton;GO:0030018|Z disc;GO:0030054|cell junction;G…	GO:0007155|cell adhesion;GO:0007156|homophilic cell adhesion via plasma membrane adhesion molecules;GO:0007411|axon guidance;GO:0009617|response to bacterium;GO:0030334|regulation of cell migration;GO:0070593|dendrite self-avoidance	GO:0005737|cytoplasm;GO:0005856|cytoskeleton;GO:0005886|plasma membrane;GO:0005925|focal adhesion;GO:0015629|actin cytoskeleton;GO:0030018|Z disc;GO:0030054|cell junction;GO:0030055|cell-substrate junction;GO:0030424|axon	GO:0003779|actin binding;GO:0008307|structural constituent of muscle;GO:0051015|actin filament binding;GO:0098632|cell-cell adhesion mediator activity	-	-	-	PF07679:Immunoglobulin I-set domain	Cytoplasm;Membrane	-	-
A0A0G2JDZ4	Myl10	Myosin, light chain 10, regulatory	59310	Myosin, light chain 10, regulatory OS=Mus musculus OX=10090 GN=Myl10 PE=1 SV=1	A0A0G2JDZ4	7	1	1	134	8.2647	15441.7	A0A0G2JDZ4;E9QNY3	A0A0G2JDZ4_MOUSE	Myl10	Myosin, light chain 10, regulatory	162.027	162.027	42138.6	162.027	25828.8	10011.9	15666.2	162.027	162.027	24292.1	162.027	162.027	GO:0005509|calcium ion binding;GO:0005515|protein binding;GO:0005737|cytoplasm;GO:0005739|mitochondrion;GO:0008150|biological_process;GO:0046872|metal ion binding	GO:0008150|biological_process	GO:0005737|cytoplasm;GO:0005739|mitochondrion	GO:0005509|calcium ion binding;GO:0005515|protein binding;GO:0046872|metal ion binding	mmu05132 Salmonella infection;mmu04810 Regulation of actin cytoskeleton;mmu04510 Focal adhesion;mmu04520 Adherens junction;mmu04670 Leukocyte transendothelial migration;mmu04814 Motor proteins	R-MMU-445355 Smooth Muscle Contraction;R-MMU-397014 Muscle contraction	-	PF00036:EF hand	Cytoplasm;Mitochondrion	-	-
A0A0G2JE57	Map4	Microtubule-associated protein (Fragment)	17758	Microtubule-associated protein (Fragment) OS=Mus musculus OX=10090 GN=Map4 PE=1 SV=1	A0A0G2JE57;A0A0G2JG35	28	1	1	81	10.9847	8651.52	A0A0G2JG35;A0A0G2JE57	A0A0G2JE57_MOUSE;A0A0G2JG35_MOUSE	Map4	Microtubule-associated protein (Fragment)	33815.3	15518.5	162.027	69735.7	26554.1	162.027	36354.5	35518.3	37551.4	162.027	162.027	162.027	GO:0000226|microtubule cytoskeleton organization;GO:0005515|protein binding;GO:0005737|cytoplasm;GO:0005815|microtubule organizing center;GO:0005829|cytosol;GO:0005856|cytoskeleton;GO:0005874|microtubule;GO:0005886|plasma membrane;GO:0005930|axoneme;GO:0007052|mitotic spindle organization;GO:0008017|microtubule binding;GO:0014069|postsynaptic density;GO:0015630|microtubule cytoskeleton;GO:0015631…	GO:0000226|microtubule cytoskeleton organization;GO:0007052|mitotic spindle organization;GO:0031175|neuron projection development;GO:0051012|microtubule sliding;GO:0051294|establishment of spindle orientation;GO:0051301|cell division;GO:1902856|negative regulation of non-motile cilium assembly	GO:0005737|cytoplasm;GO:0005815|microtubule organizing center;GO:0005829|cytosol;GO:0005856|cytoskeleton;GO:0005874|microtubule;GO:0005886|plasma membrane;GO:0005930|axoneme;GO:0014069|postsynaptic density;GO:0015630|microtubule cytoskeleton;GO:0030424|axon;GO:0043005|neuron projection;GO:0072686|mitotic spindle	GO:0005515|protein binding;GO:0008017|microtubule binding;GO:0015631|tubulin binding	-	-	WP1983 Splicing factor NOVA regulated synaptic proteins	PF00418:Tau and MAP protein, tubulin-binding repeat	Cytoplasm;Membrane	-	-
A0A0G2JEP2	P2rx4	Purinergic receptor P2X, ligand-gated ion channel 4	18438	Purinergic receptor P2X, ligand-gated ion channel 4 OS=Mus musculus OX=10090 GN=P2rx4 PE=1 SV=1	A0A0G2JEP2;D3YYR5;D3Z5U5;J9TN51;Q3TR36;Q3UCX4;Q9Z256;Q9Z257	19	1	1	52	10.91	5843.07	Q9Z257;D3YYR5;D3Z5U5;Q3TR36;Q3UCX4;Q9Z256;A0A0G2JEP2;J9TN51	A0A0G2JEP2_MOUSE;D3YYR5_MOUSE;D3Z5U5_MOUSE;J9TN51_MOUSE;Q3TR36_MOUSE;Q3UCX4_MOUSE;Q9Z256_MOUSE;Q9Z257_MOUSE	P2rx4	Purinergic receptor P2X, ligand-gated ion channel 4	162.027	162.027	162.027	162.027	11508.8	2595.74	8196.2	3330.3	14919	162.027	18403.7	14406.2	GO:0001614|purinergic nucleotide receptor activity;GO:0002028|regulation of sodium ion transport;GO:0002931|response to ischemia;GO:0004931|extracellularly ATP-gated cation channel activity;GO:0005102|signaling receptor binding;GO:0005216|ion channel activity;GO:0005507|copper ion binding;GO:0005524|ATP binding;GO:0005639|integral component of nuclear inner membrane;GO:0005886|plasma membrane;GO:…	GO:0002028|regulation of sodium ion transport;GO:0002931|response to ischemia;GO:0006809|nitric oxide biosynthetic process;GO:0006811|ion transport;GO:0006816|calcium ion transport;GO:0007165|signal transduction;GO:0008217|regulation of blood pressure;GO:0010524|positive regulation of calcium ion transport into cytosol;GO:0010614|negative regulation of cardiac muscle hypertrophy;GO:0019228|neuron…	GO:0005639|integral component of nuclear inner membrane;GO:0005886|plasma membrane;GO:0005887|integral component of plasma membrane;GO:0014069|postsynaptic density;GO:0016020|membrane;GO:0016021|integral component of membrane;GO:0030054|cell junction;GO:0030424|axon;GO:0030425|dendrite;GO:0043025|neuronal cell body;GO:0043195|terminal bouton;GO:0043197|dendritic spine;GO:0044297|cell body;GO:0045…	GO:0001614|purinergic nucleotide receptor activity;GO:0004931|extracellularly ATP-gated cation channel activity;GO:0005102|signaling receptor binding;GO:0005216|ion channel activity;GO:0005507|copper ion binding;GO:0005524|ATP binding;GO:0008270|zinc ion binding;GO:0042802|identical protein binding;GO:0045296|cadherin binding;GO:0099604|ligand-gated calcium channel activity	mmu04020 Calcium signaling pathway;mmu04080 Neuroactive ligand-receptor interaction	-	-	-	Cytoplasm;Membrane;Nuclear membrane	-	-
A0A0G2JES4	Mef2c	Myocyte enhancer factor 2C (Fragment)	17260	Myocyte enhancer factor 2C (Fragment) OS=Mus musculus OX=10090 GN=Mef2c PE=1 SV=1	A0A0G2JES4;A0A0G2JFI7;A0A0G2JFL7;A0A0G2JFX1;A0A0H2UKB6	5	1	1	227	9.2132	24956.3	A0A0G2JES4;A0A0G2JFI7;A0A0G2JFL7;A0A0G2JFS4;A0A0G2JFX1;A0A0H2UKB6	A0A0G2JES4_MOUSE;A0A0G2JFI7_MOUSE;A0A0G2JFL7_MOUSE;A0A0G2JFX1_MOUSE;A0A0H2UKB6_MOUSE	Mef2c	Myocyte enhancer factor 2C (Fragment)	5070.61	4065.38	162.027	6316.19	5113.18	9242.13	8343.63	7295.46	5223.85	5374.09	162.027	3003.14	GO:0000122|negative regulation of transcription by RNA polymerase II;GO:0000165|MAPK cascade;GO:0000976|transcription cis-regulatory region binding;GO:0000977|RNA polymerase II transcription regulatory region sequence-specific DNA binding;GO:0000978|RNA polymerase II cis-regulatory region sequence-specific DNA binding;GO:0000981|DNA-binding transcription factor activity, RNA polymerase II-specifi…	GO:0000122|negative regulation of transcription by RNA polymerase II;GO:0000165|MAPK cascade;GO:0001568|blood vessel development;GO:0001649|osteoblast differentiation;GO:0001764|neuron migration;GO:0001782|B cell homeostasis;GO:0001947|heart looping;GO:0001958|endochondral ossification;GO:0001974|blood vessel remodeling;GO:0002062|chondrocyte differentiation;GO:0002467|germinal center formation;G…	GO:0005634|nucleus;GO:0005654|nucleoplasm;GO:0005737|cytoplasm;GO:0016607|nuclear speck;GO:0030017|sarcomere;GO:0032991|protein-containing complex;GO:0043231|intracellular membrane-bounded organelle	GO:0000976|transcription cis-regulatory region binding;GO:0000977|RNA polymerase II transcription regulatory region sequence-specific DNA binding;GO:0000978|RNA polymerase II cis-regulatory region sequence-specific DNA binding;GO:0000981|DNA-binding transcription factor activity, RNA polymerase II-specific;GO:0000987|cis-regulatory region sequence-specific DNA binding;GO:0001228|DNA-binding trans…	mmu04921 Oxytocin signaling pathway;mmu04371 Apelin signaling pathway;mmu04010 MAPK signaling pathway;mmu05418 Fluid shear stress and atherosclerosis;mmu04022 cGMP-PKG signaling pathway;mmu04928 Parathyroid hormone synthesis, secretion and action;mmu05202 Transcriptional misregulation in cancer	R-MMU-525793 Myogenesis;R-MMU-1266738 Developmental Biology	WP493 Mapk signaling pathway;WP265 Delta-Notch signaling pathway;WP1763 PluriNetWork: mechanisms associated with pluripotency;WP2910 Mecp2 and associated Rett syndrome;WP1270 Endochondral ossification;WP447 Adipogenesis genes;WP2067 Heart development	PF12347:Holliday junction regulator protein family C-terminal repeat;PF00319:SRF-type transcription factor (DNA-binding and dimerisation domain)	Cytoplasm	SRF	AnimalTFDB;TRRUST
A0A0G2JFF1	Ppp1cc	Serine/threonine-protein phosphatase (Fragment)	19047	Serine/threonine-protein phosphatase (Fragment) OS=Mus musculus OX=10090 GN=Ppp1cc PE=1 SV=1	A0A0G2JFF1	4	1	1	292	5.4447	33320	A0A0G2JFF1	A0A0G2JFF1_MOUSE	Ppp1cc	Serine/threonine-protein phosphatase (Fragment)	5546.96	162.027	5085.01	162.027	8230.5	4607.04	1219.45	4809.38	4770.3	11513.4	6917.59	10405.2	GO:0000164|protein phosphatase type 1 complex;GO:0000775|chromosome, centromeric region;GO:0000776|kinetochore;GO:0000781|chromosome, telomeric region;GO:0004721|phosphoprotein phosphatase activity;GO:0004722|protein serine/threonine phosphatase activity;GO:0005515|protein binding;GO:0005521|lamin binding;GO:0005634|nucleus;GO:0005694|chromosome;GO:0005730|nucleolus;GO:0005737|cytoplasm;GO:000573…	GO:0005975|carbohydrate metabolic process;GO:0005977|glycogen metabolic process;GO:0006470|protein dephosphorylation;GO:0007049|cell cycle;GO:0030182|neuron differentiation;GO:0032922|circadian regulation of gene expression;GO:0042752|regulation of circadian rhythm;GO:0043153|entrainment of circadian clock by photoperiod;GO:0046822|regulation of nucleocytoplasmic transport;GO:0048511|rhythmic pro…	GO:0000164|protein phosphatase type 1 complex;GO:0000775|chromosome, centromeric region;GO:0000776|kinetochore;GO:0000781|chromosome, telomeric region;GO:0005634|nucleus;GO:0005694|chromosome;GO:0005730|nucleolus;GO:0005737|cytoplasm;GO:0005739|mitochondrion;GO:0005741|mitochondrial outer membrane;GO:0005856|cytoskeleton;GO:0032991|protein-containing complex;GO:0043197|dendritic spine;GO:0072357|…	GO:0004721|phosphoprotein phosphatase activity;GO:0004722|protein serine/threonine phosphatase activity;GO:0005515|protein binding;GO:0005521|lamin binding;GO:0008022|protein C-terminus binding;GO:0008157|protein phosphatase 1 binding;GO:0016787|hydrolase activity;GO:0016791|phosphatase activity;GO:0017018|myosin phosphatase activity;GO:0019901|protein kinase binding;GO:0019903|protein phosphatas…	mmu05415 Diabetic cardiomyopathy;mmu04810 Regulation of actin cytoskeleton;mmu04510 Focal adhesion;mmu04611 Platelet activation;mmu04921 Oxytocin signaling pathway;mmu04910 Insulin signaling pathway;mmu04720 Long-term potentiation;mmu04728 Dopaminergic synapse;mmu05205 Proteoglycans in cancer;mmu03015 mRNA surveillance pathway;mmu04261 Adrenergic signaling in cardiomyocytes;mmu04931 Insulin resis…	R-MMU-195258 RHO GTPase Effectors;R-MMU-5673000 RAF activation;R-MMU-5683057 MAPK family signaling cascades;R-MMU-5673001 RAF/MAP kinase cascade;R-MMU-5684996 MAPK1/MAPK3 signaling;R-MMU-68882 Mitotic Anaphase;R-MMU-2555396 Mitotic Metaphase and Anaphase;R-MMU-2467813 Separation of Sister Chromatids;R-MMU-68877 Mitotic Prometaphase;R-MMU-5663220 RHO GTPases Activate Formins;R-MMU-68886 M Phase;R-…	WP65 Insulin signaling	PF00149:Calcineurin-like phosphoesterase;PF16891:Serine-threonine protein phosphatase N-terminal domain	Cytoplasm;Mitochondrion;Membrane;Nucleolus	-	-
A0A0G2JFH2	Map4	Microtubule-associated protein (Fragment)	17758	Microtubule-associated protein (Fragment) OS=Mus musculus OX=10090 GN=Map4 PE=1 SV=1	A0A0G2JFH2	7	8	8	1441	9.9727	152790	A0A0G2JFH2	A0A0G2JFH2_MOUSE	Map4	Microtubule-associated protein (Fragment)	15014.6	18672.9	13532.1	43856.6	12812.9	23241.6	23306.6	29687.6	15352.9	58491.4	20226	35998.9	GO:0000226|microtubule cytoskeleton organization;GO:0005515|protein binding;GO:0005737|cytoplasm;GO:0005815|microtubule organizing center;GO:0005829|cytosol;GO:0005856|cytoskeleton;GO:0005874|microtubule;GO:0005886|plasma membrane;GO:0005930|axoneme;GO:0007052|mitotic spindle organization;GO:0008017|microtubule binding;GO:0014069|postsynaptic density;GO:0015630|microtubule cytoskeleton;GO:0015631…	GO:0000226|microtubule cytoskeleton organization;GO:0007052|mitotic spindle organization;GO:0031175|neuron projection development;GO:0051012|microtubule sliding;GO:0051294|establishment of spindle orientation;GO:0051301|cell division;GO:1902856|negative regulation of non-motile cilium assembly	GO:0005737|cytoplasm;GO:0005815|microtubule organizing center;GO:0005829|cytosol;GO:0005856|cytoskeleton;GO:0005874|microtubule;GO:0005886|plasma membrane;GO:0005930|axoneme;GO:0014069|postsynaptic density;GO:0015630|microtubule cytoskeleton;GO:0030424|axon;GO:0043005|neuron projection;GO:0072686|mitotic spindle	GO:0005515|protein binding;GO:0008017|microtubule binding;GO:0015631|tubulin binding	-	-	WP1983 Splicing factor NOVA regulated synaptic proteins	PF00418:Tau and MAP protein, tubulin-binding repeat	Cytoplasm;Membrane	-	-
A0A0G2JFK2	Fubp1	Far upstream element (FUSE) binding protein 1 (Fragment)	51886	Far upstream element (FUSE) binding protein 1 (Fragment) OS=Mus musculus OX=10090 GN=Fubp1 PE=1 SV=1	A0A0G2JFK2;A0A0G2JG00;Q3TUE1	7	2	2	306	6.1392	32445.4	A0A0G2JFK2;A0A0G2JG00;Q3TUE1	A0A0G2JFK2_MOUSE;A0A0G2JG00_MOUSE;Q3TUE1_MOUSE	Fubp1	Far upstream element (FUSE) binding protein 1 (Fragment)	44709.9	38622.8	162.027	62860.4	70038	36633.1	32373.2	59734.5	17903.8	114860	162.027	45821	GO:0000978|RNA polymerase II cis-regulatory region sequence-specific DNA binding;GO:0003676|nucleic acid binding;GO:0003677|DNA binding;GO:0003723|RNA binding;GO:0003729|mRNA binding;GO:0005515|protein binding;GO:0005634|nucleus;GO:0005654|nucleoplasm;GO:0005737|cytoplasm;GO:0006355|regulation of transcription, DNA-templated;GO:0006357|regulation of transcription by RNA polymerase II;GO:0010468|r…	GO:0006355|regulation of transcription, DNA-templated;GO:0006357|regulation of transcription by RNA polymerase II;GO:0010468|regulation of gene expression;GO:0010628|positive regulation of gene expression;GO:0048103|somatic stem cell division;GO:0048588|developmental cell growth;GO:0071425|hematopoietic stem cell proliferation;GO:1900149|positive regulation of Schwann cell migration	GO:0005634|nucleus;GO:0005654|nucleoplasm;GO:0005737|cytoplasm;GO:0045202|synapse	GO:0000978|RNA polymerase II cis-regulatory region sequence-specific DNA binding;GO:0003676|nucleic acid binding;GO:0003677|DNA binding;GO:0003723|RNA binding;GO:0003729|mRNA binding;GO:0005515|protein binding	-	-	-	PF00013:KH domain;PF09005:Domain of unknown function (DUF1897)	Cytoplasm	-	-
A0A0G2JFT8	Rufy3	RUN and FYVE domain containing 3	52822	RUN and FYVE domain containing 3 OS=Mus musculus OX=10090 GN=Rufy3 PE=1 SV=1	A0A0G2JFT8	3	2	2	669	6.0584	74770	A0A0G2JFT8	A0A0G2JFT8_MOUSE	Rufy3	RUN and FYVE domain containing 3	162.027	162.027	6498.75	10997.7	11983.8	162.027	162.027	8650.28	9544.7	162.027	13601.9	12541.5	GO:0005515|protein binding;GO:0005737|cytoplasm;GO:0005829|cytosol;GO:0007015|actin filament organization;GO:0007275|multicellular organism development;GO:0007399|nervous system development;GO:0016020|membrane;GO:0030027|lamellipodium;GO:0030054|cell junction;GO:0030154|cell differentiation;GO:0030175|filopodium;GO:0030335|positive regulation of cell migration;GO:0030424|axon;GO:0030425|dendrite;…	GO:0007015|actin filament organization;GO:0007275|multicellular organism development;GO:0007399|nervous system development;GO:0030154|cell differentiation;GO:0030335|positive regulation of cell migration;GO:0045773|positive regulation of axon extension;GO:0050770|regulation of axonogenesis;GO:0050771|negative regulation of axonogenesis;GO:0050772|positive regulation of axonogenesis;GO:0090316|pos…	GO:0005737|cytoplasm;GO:0005829|cytosol;GO:0016020|membrane;GO:0030027|lamellipodium;GO:0030054|cell junction;GO:0030175|filopodium;GO:0030424|axon;GO:0030425|dendrite;GO:0030426|growth cone;GO:0042995|cell projection;GO:0043025|neuronal cell body;GO:0043204|perikaryon	GO:0005515|protein binding	-	-	-	PF02759:RUN domain	Cytoplasm;Membrane	-	-
A0A0G2JFV3	Adgrl2	Adhesion G protein-coupled receptor L2	99633	Adhesion G protein-coupled receptor L2 OS=Mus musculus OX=10090 GN=Adgrl2 PE=1 SV=1	A0A0G2JFV3	1	1	1	1341	6.3335	151047	A0A0G2JFV3	A0A0G2JFV3_MOUSE	Adgrl2	Adhesion G protein-coupled receptor L2	17083.9	162.027	162.027	5267.84	8382.59	10400.3	10257.3	162.027	162.027	8078.61	11150.7	162.027	GO:0004888|transmembrane signaling receptor activity;GO:0004930|G protein-coupled receptor activity;GO:0005887|integral component of plasma membrane;GO:0007165|signal transduction;GO:0007166|cell surface receptor signaling pathway;GO:0007186|G protein-coupled receptor signaling pathway;GO:0007189|adenylate cyclase-activating G protein-coupled receptor signaling pathway;GO:0007420|brain developmen…	GO:0007165|signal transduction;GO:0007166|cell surface receptor signaling pathway;GO:0007186|G protein-coupled receptor signaling pathway;GO:0007189|adenylate cyclase-activating G protein-coupled receptor signaling pathway;GO:0007420|brain development;GO:0009617|response to bacterium;GO:0050808|synapse organization;GO:0051965|positive regulation of synapse assembly	GO:0005887|integral component of plasma membrane;GO:0016020|membrane;GO:0016021|integral component of membrane;GO:0043005|neuron projection;GO:0098978|glutamatergic synapse;GO:0099055|integral component of postsynaptic membrane	GO:0004888|transmembrane signaling receptor activity;GO:0004930|G protein-coupled receptor activity;GO:0030165|PDZ domain binding;GO:0030246|carbohydrate binding	-	-	WP456 GPCRs, class B secretin-like;WP1396 GPCRs, non-odorant	PF16489:GPCR-Autoproteolysis INducing (GAIN) domain;PF02191:Olfactomedin-like domain;PF02354:Latrophilin Cytoplasmic C-terminal region;PF02140:Galactose binding lectin domain;PF01825:GPCR proteolysis site, GPS, motif;PF02793:Hormone receptor domain;PF00002:7 transmembrane receptor (Secretin family)	Membrane	-	-
A0A0G2JGI3	Lhfpl3	Lipoma HMGIC fusion partner-like 3	269629	Lipoma HMGIC fusion partner-like 3 OS=Mus musculus OX=10090 GN=Lhfpl3 PE=1 SV=1	A0A0G2JGI3	8	3	3	228	5.1836	24910.1	A0A0G2JGI3	A0A0G2JGI3_MOUSE	Lhfpl3	Lipoma HMGIC fusion partner-like 3	62138.7	72503	105132	62635.2	34757.3	62811.8	55335	55917.9	51760.4	57881.3	48769.9	57919.5	GO:0003674|molecular_function;GO:0005886|plasma membrane;GO:0007605|sensory perception of sound;GO:0016020|membrane;GO:0016021|integral component of membrane	GO:0007605|sensory perception of sound	GO:0005886|plasma membrane;GO:0016020|membrane;GO:0016021|integral component of membrane	GO:0003674|molecular_function	-	-	-	PF10242:Lipoma HMGIC fusion partner-like protein	Membrane	-	-
A0A0G2JGW6	Cdkl5	Cyclin dependent kinase like 5	382253	Cyclin dependent kinase like 5 OS=Mus musculus OX=10090 GN=Cdkl5 PE=1 SV=1	A0A0G2JGW6	4	2	2	960	10.0892	107573	A0A0G2JGW6	A0A0G2JGW6_MOUSE	Cdkl5	Cyclin dependent kinase like 5	27501	10111.9	31307.1	34478.8	22426	12445.1	12127.7	36590.5	162.027	20010.2	162.027	27615	GO:0000166|nucleotide binding;GO:0001764|neuron migration;GO:0004672|protein kinase activity;GO:0004674|protein serine/threonine kinase activity;GO:0004693|cyclin-dependent protein serine/threonine kinase activity;GO:0005524|ATP binding;GO:0005634|nucleus;GO:0005654|nucleoplasm;GO:0005737|cytoplasm;GO:0005813|centrosome;GO:0005856|cytoskeleton;GO:0006468|protein phosphorylation;GO:0016301|kinase …	GO:0001764|neuron migration;GO:0006468|protein phosphorylation;GO:0016310|phosphorylation;GO:0034504|protein localization to nucleus;GO:0043547|positive regulation of GTPase activity;GO:0045773|positive regulation of axon extension;GO:0046777|protein autophosphorylation;GO:0050773|regulation of dendrite development;GO:0050775|positive regulation of dendrite morphogenesis;GO:0060999|positive regul…	GO:0005634|nucleus;GO:0005654|nucleoplasm;GO:0005737|cytoplasm;GO:0005813|centrosome;GO:0005856|cytoskeleton;GO:0032587|ruffle membrane;GO:0032839|dendrite cytoplasm;GO:0036064|ciliary basal body;GO:0042995|cell projection;GO:0044294|dendritic growth cone;GO:0045202|synapse;GO:0048471|perinuclear region of cytoplasm;GO:0097542|ciliary tip;GO:0098978|glutamatergic synapse	GO:0000166|nucleotide binding;GO:0004672|protein kinase activity;GO:0004674|protein serine/threonine kinase activity;GO:0004693|cyclin-dependent protein serine/threonine kinase activity;GO:0005524|ATP binding;GO:0016301|kinase activity;GO:0016740|transferase activity;GO:0031267|small GTPase binding	-	-	-	PF00069:Protein kinase domain	Cytoplasm;Membrane;Centrosome	-	-
A0A0J9YTR2	Ncbp2as2	Ncbp2 antisense 2 (head to head)		Ncbp2 antisense 2 (head to head) OS=Mus musculus OX=10090 GN=Ncbp2as2 PE=1 SV=1	A0A0J9YTR2	22	3	3	95	12.5055	10828.6	A0A0J9YTR2	A0A0J9YTR2_MOUSE	Ncbp2as2	Ncbp2 antisense 2 (head to head)	22295.8	15605.1	38255.6	19125.8	27807.7	10268.3	18219.7	21650.3	25084.2	33194.3	8131.55	10926.4	-	-	-	-	-	-	-	-	-	-	-
A0A0J9YTU1	Khk	Ketohexokinase (Fragment)	16548	Ketohexokinase (Fragment) OS=Mus musculus OX=10090 GN=Khk PE=1 SV=3	A0A0J9YTU1	18	4	4	243	6.1565	27130.9	A0A0J9YTU1;E9Q1Q9	A0A0J9YTU1_MOUSE	Khk	Ketohexokinase (Fragment)	41309.7	28225.2	5191.56	40966.7	50206.8	20802.9	39649.3	44235.4	44192.8	13424.8	58232.4	51545.6	GO:0000166|nucleotide binding;GO:0004454|ketohexokinase activity;GO:0005524|ATP binding;GO:0005634|nucleus;GO:0005737|cytoplasm;GO:0005975|carbohydrate metabolic process;GO:0006000|fructose metabolic process;GO:0009744|response to sucrose;GO:0009749|response to glucose;GO:0009750|response to fructose;GO:0010043|response to zinc ion;GO:0016301|kinase activity;GO:0016310|phosphorylation;GO:0016740|…	GO:0005975|carbohydrate metabolic process;GO:0006000|fructose metabolic process;GO:0009744|response to sucrose;GO:0009749|response to glucose;GO:0009750|response to fructose;GO:0010043|response to zinc ion;GO:0016310|phosphorylation;GO:0032868|response to insulin;GO:0061624|fructose catabolic process to hydroxyacetone phosphate and glyceraldehyde-3-phosphate;GO:0061625|glycolytic process through …	GO:0005634|nucleus;GO:0005737|cytoplasm	GO:0000166|nucleotide binding;GO:0004454|ketohexokinase activity;GO:0005524|ATP binding;GO:0016301|kinase activity;GO:0016740|transferase activity	mmu01100 Metabolic pathways;mmu00051 Fructose and mannose metabolism	R-MMU-71387 Metabolism of carbohydrates	-	PF00294:pfkB family carbohydrate kinase	Cytoplasm	-	-
A0A0J9YTW4	Scn8a	Sodium channel, voltage-gated, type VIII, alpha (Fragment)	20273	Sodium channel, voltage-gated, type VIII, alpha (Fragment) OS=Mus musculus OX=10090 GN=Scn8a PE=1 SV=1	A0A0J9YTW4;A0A0J9YUK3;A0A0J9YUW5;A0A0R5RP22;F6U329;F7D6J5;F7D6K4;Q4KL32	3	2	2	804	7.9872	90980.9	F7D6J5;A0A0J9YUW5;A0A0R5RP22;F6U329;F7D6K4;A0A0J9YTW4;A0A0J9YUK3;Q4KL32	A0A0J9YTW4_MOUSE;A0A0J9YUK3_MOUSE;A0A0J9YUW5_MOUSE;A0A0R5RP22_MOUSE;F6U329_MOUSE;F7D6J5_MOUSE;F7D6K4_MOUSE;Q4KL32_MOUSE	Scn8a	Sodium channel, voltage-gated, type VIII, alpha (Fragment)	4978.42	10685.2	162.027	12394.4	14625.4	15376.8	8984.04	34873.5	162.027	162.027	10794.2	162.027	GO:0000166|nucleotide binding;GO:0001518|voltage-gated sodium channel complex;GO:0005216|ion channel activity;GO:0005244|voltage-gated ion channel activity;GO:0005248|voltage-gated sodium channel activity;GO:0005261|cation channel activity;GO:0005272|sodium channel activity;GO:0005515|protein binding;GO:0005524|ATP binding;GO:0005886|plasma membrane;GO:0006811|ion transport;GO:0006814|sodium ion …	GO:0006811|ion transport;GO:0006814|sodium ion transport;GO:0007517|muscle organ development;GO:0007605|sensory perception of sound;GO:0007626|locomotory behavior;GO:0007628|adult walking behavior;GO:0008344|adult locomotory behavior;GO:0009636|response to toxic substance;GO:0019228|neuronal action potential;GO:0034765|regulation of ion transmembrane transport;GO:0035725|sodium ion transmembrane …	GO:0001518|voltage-gated sodium channel complex;GO:0005886|plasma membrane;GO:0016020|membrane;GO:0016021|integral component of membrane;GO:0030018|Z disc;GO:0030054|cell junction;GO:0030424|axon;GO:0030425|dendrite;GO:0033268|node of Ranvier;GO:0034706|sodium channel complex;GO:0042995|cell projection;GO:0043025|neuronal cell body;GO:0043194|axon initial segment	GO:0000166|nucleotide binding;GO:0005216|ion channel activity;GO:0005244|voltage-gated ion channel activity;GO:0005248|voltage-gated sodium channel activity;GO:0005261|cation channel activity;GO:0005272|sodium channel activity;GO:0005515|protein binding;GO:0005524|ATP binding;GO:0031402|sodium ion binding	-	-	-	PF00520:Ion transport protein;PF11933:Cytoplasmic domain of voltage-gated Na+ ion channel;PF06512:Sodium ion transport-associated;PF00612:IQ calmodulin-binding motif	Cytoplasm;Membrane	-	-
A0A0J9YUD5	Nup205	Nucleoporin 205	70699	Nucleoporin 205 OS=Mus musculus OX=10090 GN=Nup205 PE=1 SV=1	A0A0J9YUD5;B9EJ54;Q6ZQG1	16	38	38	2061	6.5938	233098	A0A0J9YUD5;B9EJ54;Q6P9L5;Q6P9Y6;Q6PDG0;Q6ZQG1;Q80VE6	A0A0J9YUD5_MOUSE;B9EJ54_MOUSE;Q6ZQG1_MOUSE	Nup205	Nucleoporin 205	233783	219173	175954	213939	159436	264053	242119	224867	222851	95716.7	212319	207848	GO:0005635|nuclear envelope;GO:0005643|nuclear pore;GO:0006999|nuclear pore organization;GO:0017056|structural constituent of nuclear pore;GO:0031965|nuclear membrane;GO:0034399|nuclear periphery;GO:0044611|nuclear pore inner ring;GO:0051292|nuclear pore complex assembly	GO:0006999|nuclear pore organization;GO:0051292|nuclear pore complex assembly	GO:0005635|nuclear envelope;GO:0005643|nuclear pore;GO:0031965|nuclear membrane;GO:0034399|nuclear periphery;GO:0044611|nuclear pore inner ring	GO:0017056|structural constituent of nuclear pore	mmu05014 Amyotrophic lateral sclerosis;mmu03013 Nucleocytoplasmic transport	-	-	PF11894:Nuclear pore complex scaffold, nucleoporins 186/192/205	Membrane;Nuclear membrane	-	-
A0A0J9YUG5	Mettl27	Methyltransferase like 27 (Fragment)	79565	Methyltransferase like 27 (Fragment) OS=Mus musculus OX=10090 GN=Mettl27 PE=1 SV=3	A0A0J9YUG5;Q3V1G0;Q8BGM4;Q8BY07	13	2	2	219	4.6029	23696	A0A0J9YUG5;D3Z271;Q3V1G0;Q8BGM4;Q8BY07;Q99LP4	A0A0J9YUG5_MOUSE;Q3V1G0_MOUSE;Q8BGM4_MOUSE;Q8BY07_MOUSE	Mettl27	Methyltransferase like 27 (Fragment)	16812.1	13137.9	12324.4	47127.2	15072.7	15593.2	12632.8	18081.8	14048.1	15949.8	162.027	14825.4	GO:0008168|methyltransferase activity	-	-	GO:0008168|methyltransferase activity	-	-	-	PF13649:Methyltransferase domain	-	-	-
A0A0J9YUM2	Syngap1	Synaptic Ras GTPase activating protein 1 homolog (rat)	240057	Synaptic Ras GTPase activating protein 1 homolog (rat) OS=Mus musculus OX=10090 GN=Syngap1 PE=1 SV=4	A0A0J9YUM2	2	2	2	1289	9.3544	142819	A0A0J9YUM2;A0A0J9YUZ5;A0A2S1B6B8	A0A0J9YUM2_MOUSE	Syngap1	Synaptic Ras GTPase activating protein 1 homolog (rat)	228740	408251	149442	207099	322977	169156	226345	300176	214573	218362	162809	243796	GO:0005096|GTPase activator activity;GO:0005515|protein binding;GO:0007165|signal transduction;GO:0007265|Ras protein signal transduction;GO:0007389|pattern specification process;GO:0008542|visual learning;GO:0014069|postsynaptic density;GO:0016020|membrane;GO:0016358|dendrite development;GO:0017124|SH3 domain binding;GO:0019901|protein kinase binding;GO:0030054|cell junction;GO:0043087|regulatio…	GO:0007165|signal transduction;GO:0007265|Ras protein signal transduction;GO:0007389|pattern specification process;GO:0008542|visual learning;GO:0016358|dendrite development;GO:0043087|regulation of GTPase activity;GO:0043113|receptor clustering;GO:0043408|regulation of MAPK cascade;GO:0043524|negative regulation of neuron apoptotic process;GO:0046580|negative regulation of Ras protein signal tra…	GO:0014069|postsynaptic density;GO:0016020|membrane;GO:0030054|cell junction;GO:0043198|dendritic shaft;GO:0045202|synapse;GO:0098978|glutamatergic synapse	GO:0005096|GTPase activator activity;GO:0005515|protein binding;GO:0017124|SH3 domain binding;GO:0019901|protein kinase binding	mmu04014 Ras signaling pathway	R-MMU-5658442 Regulation of RAS by GAPs;R-MMU-5683057 MAPK family signaling cascades;R-MMU-5673001 RAF/MAP kinase cascade;R-MMU-5684996 MAPK1/MAPK3 signaling	-	PF00168:C2 domain;PF00616:GTPase-activator protein for Ras-like GTPase;PF12004:Disabled homolog 2-interacting protein, C-terminal domain	Membrane	-	-
A0A0J9YUN4	Dnm1	dynamin GTPase	13429	dynamin GTPase OS=Mus musculus OX=10090 GN=Dnm1 PE=1 SV=1	A0A0J9YUN4	4	9	9	864	6.8313	97294.9	A0A0J9YUE9;A0A0J9YUN4	A0A0J9YUN4_MOUSE	Dnm1	dynamin GTPase	1.01104e+06	1.30846e+06	1.26054e+06	1.72027e+06	1.49213e+06	835521	1.27076e+06	1.55147e+06	1.08729e+06	1.08992e+06	910542	991202	GO:0000166|nucleotide binding;GO:0001917|photoreceptor inner segment;GO:0002031|G protein-coupled receptor internalization;GO:0003924|GTPase activity;GO:0005515|protein binding;GO:0005525|GTP binding;GO:0005654|nucleoplasm;GO:0005737|cytoplasm;GO:0005794|Golgi apparatus;GO:0005856|cytoskeleton;GO:0005874|microtubule;GO:0005886|plasma membrane;GO:0006897|endocytosis;GO:0006898|receptor-mediated en…	GO:0002031|G protein-coupled receptor internalization;GO:0006897|endocytosis;GO:0006898|receptor-mediated endocytosis;GO:0007032|endosome organization;GO:0007605|sensory perception of sound;GO:0008344|adult locomotory behavior;GO:0016185|synaptic vesicle budding from presynaptic endocytic zone membrane;GO:0031623|receptor internalization;GO:0048488|synaptic vesicle endocytosis;GO:0050804|modulati…	GO:0001917|photoreceptor inner segment;GO:0005654|nucleoplasm;GO:0005737|cytoplasm;GO:0005794|Golgi apparatus;GO:0005856|cytoskeleton;GO:0005874|microtubule;GO:0005886|plasma membrane;GO:0008021|synaptic vesicle;GO:0016020|membrane;GO:0030117|membrane coat;GO:0032991|protein-containing complex;GO:0043196|varicosity;GO:0043209|myelin sheath;GO:0045202|synapse;GO:0098684|photoreceptor ribbon synaps…	GO:0000166|nucleotide binding;GO:0003924|GTPase activity;GO:0005515|protein binding;GO:0005525|GTP binding;GO:0008017|microtubule binding;GO:0008022|protein C-terminus binding;GO:0016787|hydrolase activity;GO:0017124|SH3 domain binding;GO:0019901|protein kinase binding;GO:0031749|D2 dopamine receptor binding;GO:0042802|identical protein binding;GO:0044877|protein-containing complex binding;GO:005…	mmu04144 Endocytosis;mmu05100 Bacterial invasion of epithelial cells;mmu04072 Phospholipase D signaling pathway;mmu04721 Synaptic vesicle cycle;mmu04961 Endocrine and other factor-regulated calcium reabsorption	R-MMU-422475 Axon guidance;R-MMU-9675108 Nervous system development;R-MMU-373760 L1CAM interactions;R-MMU-8856828 Clathrin-mediated endocytosis;R-MMU-437239 Recycling pathway of L1;R-MMU-2132295 MHC class II antigen presentation;R-MMU-168898 Toll-like Receptor Cascades;R-MMU-166016 Toll Like Receptor 4 (TLR4) Cascade;R-MMU-1266738 Developmental Biology;R-MMU-157858 Gap junction trafficking and re…	WP572 EGFR1 signaling pathway;WP373 IL-3 signaling pathway;WP1770 One-carbon metabolism and related pathways;WP2573 Primary focal segmental glomerulosclerosis (FSGS)	PF00169:PH domain;PF00350:Dynamin family;PF01031:Dynamin central region;PF02212:Dynamin GTPase effector domain	Cytoplasm;Membrane;Golgi apparatus	-	-
A0A0J9YUP5	N4bp2	NEDD4 binding protein 2 (Fragment)	333789	NEDD4 binding protein 2 (Fragment) OS=Mus musculus OX=10090 GN=N4bp2 PE=1 SV=3	A0A0J9YUP5;F8VQG7;Q69ZK1;Q8BX85	1	1	1	1498	4.9824	164305	F8VQG7;Q69ZK1;Q8BX85;A0A0J9YUP5	A0A0J9YUP5_MOUSE;F8VQG7_MOUSE;Q69ZK1_MOUSE;Q8BX85_MOUSE	N4bp2	NEDD4 binding protein 2 (Fragment)	307060	263854	519617	210384	231473	156652	123424	451768	84414.1	226124	165190	150348	GO:0004519|endonuclease activity;GO:0005515|protein binding;GO:0005524|ATP binding;GO:0005829|cytosol;GO:0016310|phosphorylation;GO:0046404|polydeoxyribonucleotide 5'-hydroxyl-kinase activity	GO:0016310|phosphorylation	GO:0005829|cytosol	GO:0004519|endonuclease activity;GO:0005515|protein binding;GO:0005524|ATP binding;GO:0046404|polydeoxyribonucleotide 5'-hydroxyl-kinase activity	-	-	-	PF01713:Smr domain;PF08590:Domain of unknown function (DUF1771)	Cytoplasm	-	-
A0A0J9YUR2	Specc1	Sperm antigen with calponin homology and coiled-coil domains 1	432572	Sperm antigen with calponin homology and coiled-coil domains 1 OS=Mus musculus OX=10090 GN=Specc1 PE=1 SV=1	A0A0J9YUR2	3	2	2	978	5.5912	108844	A0A0J9YTU3;A0A0J9YUR2	A0A0J9YUR2_MOUSE	Specc1	Sperm antigen with calponin homology and coiled-coil domains 1	34886.5	25594.1	162.027	14306.4	43808.3	21918.5	19797.9	42669.2	162.027	39119.6	19384.1	40460.4	GO:0001650|fibrillar center;GO:0001824|blastocyst development;GO:0003674|molecular_function;GO:0005634|nucleus;GO:0005654|nucleoplasm;GO:0005737|cytoplasm;GO:0005815|microtubule organizing center;GO:0005829|cytosol;GO:0008306|associative learning;GO:0016020|membrane;GO:0030036|actin cytoskeleton organization;GO:0031941|filamentous actin;GO:0043231|intracellular membrane-bounded organelle;GO:00451…	GO:0001824|blastocyst development;GO:0008306|associative learning;GO:0030036|actin cytoskeleton organization	GO:0001650|fibrillar center;GO:0005634|nucleus;GO:0005654|nucleoplasm;GO:0005737|cytoplasm;GO:0005815|microtubule organizing center;GO:0005829|cytosol;GO:0016020|membrane;GO:0031941|filamentous actin;GO:0043231|intracellular membrane-bounded organelle;GO:0045177|apical part of cell	GO:0003674|molecular_function	-	-	-	PF00307:Calponin homology (CH) domain	Cytoplasm;Membrane;Nucleolus	-	-
A0A0J9YUZ2	Syngap1	Synaptic Ras GTPase activating protein 1 homolog (rat) (Fragment)	240057	Synaptic Ras GTPase activating protein 1 homolog (rat) (Fragment) OS=Mus musculus OX=10090 GN=Syngap1 PE=1 SV=1	A0A0J9YUZ2;A0A0J9YV63;A0A0J9YVH8	11	1	1	214	9.2045	23465.8	A0A0J9YUZ2;A0A0J9YV63;A0A0J9YVH8	A0A0J9YUZ2_MOUSE;A0A0J9YV63_MOUSE;A0A0J9YVH8_MOUSE	Syngap1	Synaptic Ras GTPase activating protein 1 homolog (rat) (Fragment)	162.027	162.027	30484.5	32992.5	22509.8	24044.1	14988.9	34012	22148	31626.5	7267.51	8361.84	GO:0005096|GTPase activator activity;GO:0005515|protein binding;GO:0007165|signal transduction;GO:0007265|Ras protein signal transduction;GO:0007389|pattern specification process;GO:0008542|visual learning;GO:0014069|postsynaptic density;GO:0016020|membrane;GO:0016358|dendrite development;GO:0017124|SH3 domain binding;GO:0019901|protein kinase binding;GO:0030054|cell junction;GO:0043087|regulatio…	GO:0007165|signal transduction;GO:0007265|Ras protein signal transduction;GO:0007389|pattern specification process;GO:0008542|visual learning;GO:0016358|dendrite development;GO:0043087|regulation of GTPase activity;GO:0043113|receptor clustering;GO:0043408|regulation of MAPK cascade;GO:0043524|negative regulation of neuron apoptotic process;GO:0046580|negative regulation of Ras protein signal tra…	GO:0014069|postsynaptic density;GO:0016020|membrane;GO:0030054|cell junction;GO:0043198|dendritic shaft;GO:0045202|synapse;GO:0098978|glutamatergic synapse	GO:0005096|GTPase activator activity;GO:0005515|protein binding;GO:0017124|SH3 domain binding;GO:0019901|protein kinase binding	mmu04014 Ras signaling pathway	R-MMU-5658442 Regulation of RAS by GAPs;R-MMU-5683057 MAPK family signaling cascades;R-MMU-5673001 RAF/MAP kinase cascade;R-MMU-5684996 MAPK1/MAPK3 signaling	-	PF00168:C2 domain;PF00616:GTPase-activator protein for Ras-like GTPase;PF12004:Disabled homolog 2-interacting protein, C-terminal domain	Membrane	-	-
A0A0J9YVI4	Add1	Adducin 1 (Fragment)	11518	Adducin 1 (Fragment) OS=Mus musculus OX=10090 GN=Add1 PE=1 SV=1	A0A0J9YVI4;E9Q1K3	11	1	1	248	4.3592	27347	A0A0J9YVI4;E9Q1K3	A0A0J9YVI4_MOUSE;E9Q1K3_MOUSE	Add1	Adducin 1 (Fragment)	162.027	162.027	24716.9	7118.39	9854.94	4635.55	13937.9	4099.23	162.027	8726.65	162.027	3014.75	GO:0000902|cell morphogenesis;GO:0001701|in utero embryonic development;GO:0003779|actin binding;GO:0005200|structural constituent of cytoskeleton;GO:0005516|calmodulin binding;GO:0005634|nucleus;GO:0005654|nucleoplasm;GO:0005737|cytoplasm;GO:0005856|cytoskeleton;GO:0005886|plasma membrane;GO:0005912|adherens junction;GO:0006884|cell volume homeostasis;GO:0008290|F-actin capping protein complex;G…	GO:0000902|cell morphogenesis;GO:0001701|in utero embryonic development;GO:0006884|cell volume homeostasis;GO:0020027|hemoglobin metabolic process;GO:0030218|erythrocyte differentiation;GO:0030837|negative regulation of actin filament polymerization;GO:0032092|positive regulation of protein binding;GO:0035264|multicellular organism growth;GO:0045766|positive regulation of angiogenesis;GO:0045807|…	GO:0005634|nucleus;GO:0005654|nucleoplasm;GO:0005737|cytoplasm;GO:0005856|cytoskeleton;GO:0005886|plasma membrane;GO:0005912|adherens junction;GO:0008290|F-actin capping protein complex;GO:0014069|postsynaptic density;GO:0016020|membrane;GO:0016604|nuclear body;GO:0030425|dendrite;GO:0043197|dendritic spine;GO:0045202|synapse;GO:0048471|perinuclear region of cytoplasm	GO:0003779|actin binding;GO:0005200|structural constituent of cytoskeleton;GO:0005516|calmodulin binding;GO:0030507|spectrin binding;GO:0042608|T cell receptor binding;GO:0042803|protein homodimerization activity;GO:0046982|protein heterodimerization activity;GO:0051015|actin filament binding;GO:0061629|RNA polymerase II-specific DNA-binding transcription factor binding	-	R-MMU-75153 Apoptotic execution phase;R-MMU-111465 Apoptotic cleavage of cellular proteins;R-MMU-109581 Apoptosis;R-MMU-5357801 Programmed Cell Death;R-MMU-264870 Caspase-mediated cleavage of cytoskeletal proteins;R-MMU-5223345 Miscellaneous transport and binding events	-	PF00596:Class II Aldolase and Adducin N-terminal domain	Cytoplasm;Membrane	-	-
A0A0N4SUJ3	Naaladl2	N-acetylated alpha-linked acidic dipeptidase-like 2	635702	N-acetylated alpha-linked acidic dipeptidase-like 2 OS=Mus musculus OX=10090 GN=Naaladl2 PE=1 SV=1	A0A0N4SUJ3	3	3	3	795	5.9837	88516.6	A0A0N4SUJ3	A0A0N4SUJ3_MOUSE	Naaladl2	N-acetylated alpha-linked acidic dipeptidase-like 2	19506.4	26542.4	20071.9	162.027	18020.9	24208.6	20101.3	19958	18217.1	11513.2	18958.2	35646.3	GO:0003674|molecular_function;GO:0005654|nucleoplasm;GO:0009617|response to bacterium	GO:0009617|response to bacterium	GO:0005654|nucleoplasm	GO:0003674|molecular_function	-	-	-	-	-	-	-
A0A0N4SUM4	Chl1	Cell adhesion molecule L1-like	12661	Cell adhesion molecule L1-like OS=Mus musculus OX=10090 GN=Chl1 PE=1 SV=1	A0A0N4SUM4	4	1	1	428	5.1014	47549.6	A0A0N4SUM4	A0A0N4SUM4_MOUSE	Chl1	Cell adhesion molecule L1-like	3645.12	14345.4	5126.32	3097.22	4619.3	14809.5	15740.2	5363.46	4054.48	7190.9	6778.45	1176.6	GO:0001764|neuron migration;GO:0002020|protease binding;GO:0005515|protein binding;GO:0005576|extracellular region;GO:0005886|plasma membrane;GO:0007155|cell adhesion;GO:0007275|multicellular organism development;GO:0007399|nervous system development;GO:0007411|axon guidance;GO:0008344|adult locomotory behavior;GO:0016020|membrane;GO:0016021|integral component of membrane;GO:0030154|cell differen…	GO:0001764|neuron migration;GO:0007155|cell adhesion;GO:0007275|multicellular organism development;GO:0007399|nervous system development;GO:0007411|axon guidance;GO:0008344|adult locomotory behavior;GO:0030154|cell differentiation;GO:0031175|neuron projection development;GO:0035640|exploration behavior;GO:0043524|negative regulation of neuron apoptotic process;GO:0050890|cognition	GO:0005576|extracellular region;GO:0005886|plasma membrane;GO:0016020|membrane;GO:0016021|integral component of membrane;GO:0030425|dendrite;GO:0045177|apical part of cell	GO:0002020|protease binding;GO:0005515|protein binding	-	-	WP1983 Splicing factor NOVA regulated synaptic proteins	PF00041:Fibronectin type III domain;PF07679:Immunoglobulin I-set domain;PF13882:Bravo-like intracellular region;PF13895:Immunoglobulin domain	Membrane;Extracellular region	-	-
A0A0N4SUT6	4933427D14Rik	RIKEN cDNA 4933427D14 gene	74477	RIKEN cDNA 4933427D14 gene OS=Mus musculus OX=10090 GN=4933427D14Rik PE=1 SV=1	A0A0N4SUT6	12	8	8	962	6.7169	101484	A0A0N4SUT6	A0A0N4SUT6_MOUSE	4933427D14Rik	RIKEN cDNA 4933427D14 gene	27582.7	21404.2	19350.9	17078.4	24881	21834.5	25753.4	29972.5	20199.8	28894.4	8046.94	22632	GO:0003674|molecular_function;GO:0005737|cytoplasm;GO:0005813|centrosome;GO:0005829|cytosol;GO:0005856|cytoskeleton;GO:0007099|centriole replication;GO:0034451|centriolar satellite;GO:0071539|protein localization to centrosome	GO:0007099|centriole replication;GO:0071539|protein localization to centrosome	GO:0005737|cytoplasm;GO:0005813|centrosome;GO:0005829|cytosol;GO:0005856|cytoskeleton;GO:0034451|centriolar satellite	GO:0003674|molecular_function	-	-	-	PF15718:Protein moonraker	Cytoplasm;Centrosome	-	-
A0A0N4SUZ0	Magi1	Membrane associated guanylate kinase, WW and PDZ domain containing 1	14924	Membrane associated guanylate kinase, WW and PDZ domain containing 1 OS=Mus musculus OX=10090 GN=Magi1 PE=1 SV=1	A0A0N4SUZ0;A0A0R4J0S6;B9EKC0;Q8CCP7	3	4	4	1280	6.051	139030	A0A0N4SUZ0;A0A0R4J0S6;B9EKC0;Q8CCP7	A0A0N4SUZ0_MOUSE;A0A0R4J0S6_MOUSE;B9EKC0_MOUSE;Q8CCP7_MOUSE	Magi1	Membrane associated guanylate kinase, WW and PDZ domain containing 1	55384.8	22767.2	29715.7	35207.8	65754.2	54860.5	41889.5	41962.4	22782.4	54805.4	27917.6	36258.3	GO:0000166|nucleotide binding;GO:0005515|protein binding;GO:0005524|ATP binding;GO:0005634|nucleus;GO:0005654|nucleoplasm;GO:0005730|nucleolus;GO:0005737|cytoplasm;GO:0005886|plasma membrane;GO:0005911|cell-cell junction;GO:0005912|adherens junction;GO:0005923|bicellular tight junction;GO:0007165|signal transduction;GO:0016020|membrane;GO:0022409|positive regulation of cell-cell adhesion;GO:00300…	GO:0007165|signal transduction;GO:0022409|positive regulation of cell-cell adhesion	GO:0005634|nucleus;GO:0005654|nucleoplasm;GO:0005730|nucleolus;GO:0005737|cytoplasm;GO:0005886|plasma membrane;GO:0005911|cell-cell junction;GO:0005912|adherens junction;GO:0005923|bicellular tight junction;GO:0016020|membrane;GO:0030054|cell junction;GO:0042995|cell projection;GO:0071944|cell periphery	GO:0000166|nucleotide binding;GO:0005515|protein binding;GO:0005524|ATP binding;GO:0051393|alpha-actinin binding;GO:0060090|molecular adaptor activity	mmu04530 Tight junction;mmu04015 Rap1 signaling pathway;mmu05165 Human papillomavirus infection;mmu04151 PI3K-Akt signaling pathway	-	-	PF00595:PDZ domain;PF00397:WW domain;PF00625:Guanylate kinase	Cytoplasm;Membrane;Nucleolus	-	-
A0A0N4SVF2	Rasgef1a	RasGEF domain family, member 1A	70727	RasGEF domain family, member 1A OS=Mus musculus OX=10090 GN=Rasgef1a PE=1 SV=1	A0A0N4SVF2;A0A0N4SVR5;A6H650;B7ZNG9	20	8	8	489	8.0296	55823.4	A0A0N4SVF2;A0A0N4SVR5;A6H650;B7ZNG9;Q3TYC0	A0A0N4SVF2_MOUSE;A0A0N4SVR5_MOUSE;A6H650_MOUSE;B7ZNG9_MOUSE	Rasgef1a	RasGEF domain family, member 1A	146527	107338	107405	127275	115065	92076.6	123713	111872	161726	54740.7	119518	104881	GO:0005085|guanyl-nucleotide exchange factor activity;GO:0005886|plasma membrane;GO:0007265|Ras protein signal transduction;GO:0016477|cell migration;GO:0043547|positive regulation of GTPase activity;GO:0046579|positive regulation of Ras protein signal transduction	GO:0007265|Ras protein signal transduction;GO:0016477|cell migration;GO:0043547|positive regulation of GTPase activity;GO:0046579|positive regulation of Ras protein signal transduction	GO:0005886|plasma membrane	GO:0005085|guanyl-nucleotide exchange factor activity	-	-	-	PF00617:RasGEF domain;PF00618:RasGEF N-terminal motif	Membrane	-	-
A0A0N4SVT8	Dnajb8	DnaJ heat shock protein family (Hsp40) member B8 (Fragment)	56691	DnaJ heat shock protein family (Hsp40) member B8 (Fragment) OS=Mus musculus OX=10090 GN=Dnajb8 PE=1 SV=1	A0A0N4SVT8	12	1	1	93	7.2046	9977.96	A0A0N4SVT8	A0A0N4SVT8_MOUSE	Dnajb8	DnaJ heat shock protein family (Hsp40) member B8 (Fragment)	162.027	13206.9	9819.96	8814.24	11301.5	8209.3	8037.94	10228.9	15365.4	16066	9298.75	10163.8	GO:0005634|nucleus;GO:0005737|cytoplasm;GO:0005829|cytosol;GO:0044183|protein folding chaperone;GO:0051082|unfolded protein binding;GO:0051087|chaperone binding;GO:0061077|chaperone-mediated protein folding;GO:0090084|negative regulation of inclusion body assembly	GO:0061077|chaperone-mediated protein folding;GO:0090084|negative regulation of inclusion body assembly	GO:0005634|nucleus;GO:0005737|cytoplasm;GO:0005829|cytosol	GO:0044183|protein folding chaperone;GO:0051082|unfolded protein binding;GO:0051087|chaperone binding	-	-	-	PF00226:DnaJ domain	Cytoplasm	-	-
A0A0N4SW58	C2cd5	C2 calcium-dependent domain containing 5 (Fragment)	74741	C2 calcium-dependent domain containing 5 (Fragment) OS=Mus musculus OX=10090 GN=C2cd5 PE=1 SV=1	A0A0N4SW58	16	3	3	181	6.3676	20210.9	A0A0N4SW58	A0A0N4SW58_MOUSE	C2cd5	C2 calcium-dependent domain containing 5 (Fragment)	40862	20353.3	626.406	41464.1	26478.7	15739	19505.2	26670.6	29041.8	11821.9	33232.4	40678	GO:0005509|calcium ion binding;GO:0005544|calcium-dependent phospholipid binding;GO:0005737|cytoplasm;GO:0005829|cytosol;GO:0005886|plasma membrane;GO:0005938|cell cortex;GO:0006906|vesicle fusion;GO:0008289|lipid binding;GO:0010828|positive regulation of glucose transmembrane transport;GO:0015031|protein transport;GO:0016020|membrane;GO:0030659|cytoplasmic vesicle membrane;GO:0031340|positive re…	GO:0006906|vesicle fusion;GO:0010828|positive regulation of glucose transmembrane transport;GO:0015031|protein transport;GO:0031340|positive regulation of vesicle fusion;GO:0032869|cellular response to insulin stimulus;GO:0038028|insulin receptor signaling pathway via phosphatidylinositol 3-kinase;GO:0046326|positive regulation of glucose import;GO:0065002|intracellular protein transmembrane tran…	GO:0005737|cytoplasm;GO:0005829|cytosol;GO:0005886|plasma membrane;GO:0005938|cell cortex;GO:0016020|membrane;GO:0030659|cytoplasmic vesicle membrane;GO:0031410|cytoplasmic vesicle;GO:0032587|ruffle membrane;GO:0034451|centriolar satellite;GO:0042995|cell projection	GO:0005509|calcium ion binding;GO:0005544|calcium-dependent phospholipid binding;GO:0008289|lipid binding;GO:0046872|metal ion binding	-	-	-	PF00168:C2 domain	Cytoplasm;Membrane;Centrosome	-	-
A0A0N4SW65	Cmas	Cytidine monophospho-N-acetylneuraminic acid synthetase	12764	Cytidine monophospho-N-acetylneuraminic acid synthetase OS=Mus musculus OX=10090 GN=Cmas PE=1 SV=1	A0A0N4SW65;A0A0N4SWC3;A0A0R4J0B4	12	1	1	86	12.5943	8921.52	A0A0R4J0B4;A0A0N4SW65;A0A0N4SWC3	A0A0N4SW65_MOUSE;A0A0N4SWC3_MOUSE;A0A0R4J0B4_MOUSE	Cmas	Cytidine monophospho-N-acetylneuraminic acid synthetase	162.027	6902.42	9967.03	162.027	162.027	162.027	162.027	3049.23	162.027	162.027	162.027	162.027	GO:0005634|nucleus;GO:0006055|CMP-N-acetylneuraminate biosynthetic process;GO:0008781|N-acylneuraminate cytidylyltransferase activity;GO:0016740|transferase activity;GO:0016779|nucleotidyltransferase activity	GO:0006055|CMP-N-acetylneuraminate biosynthetic process	GO:0005634|nucleus	GO:0008781|N-acylneuraminate cytidylyltransferase activity;GO:0016740|transferase activity;GO:0016779|nucleotidyltransferase activity	mmu01100 Metabolic pathways;mmu00520 Amino sugar and nucleotide sugar metabolism;mmu01250 Biosynthesis of nucleotide sugars	R-MMU-446203 Asparagine N-linked glycosylation;R-MMU-446193 Biosynthesis of the N-glycan precursor (dolichol lipid-linked oligosaccharide, LLO) and transfer to a nascent protein;R-MMU-446219 Synthesis of substrates in N-glycan biosythesis;R-MMU-4085001 Sialic acid metabolism	-	PF02348:Cytidylyltransferase	-	-	-
A0A0N4SW73	Rab11fip5	RAB11 family interacting protein 5 (class I)	52055	RAB11 family interacting protein 5 (class I) OS=Mus musculus OX=10090 GN=Rab11fip5 PE=1 SV=1	A0A0N4SW73;Q6ZQ33	8	7	7	1318	4.7818	139556	A0A0N4SW73;Q6ZQ33	A0A0N4SW73_MOUSE;Q6ZQ33_MOUSE	Rab11fip5	RAB11 family interacting protein 5 (class I)	25983.8	23117.1	43812	44853.6	40626.3	22339	18403.5	37453.9	8449.45	50971.1	9040.86	29932.4	GO:0005737|cytoplasm;GO:0005739|mitochondrion;GO:0005741|mitochondrial outer membrane;GO:0005768|endosome;GO:0005769|early endosome;GO:0005794|Golgi apparatus;GO:0015031|protein transport;GO:0016020|membrane;GO:0030141|secretory granule;GO:0031267|small GTPase binding;GO:0031410|cytoplasmic vesicle;GO:0034451|centriolar satellite;GO:0035773|insulin secretion involved in cellular response to gluco…	GO:0015031|protein transport;GO:0035773|insulin secretion involved in cellular response to glucose stimulus;GO:0045055|regulated exocytosis;GO:0070164|negative regulation of adiponectin secretion;GO:0071346|cellular response to interferon-gamma;GO:0071468|cellular response to acidic pH;GO:2000008|regulation of protein localization to cell surface	GO:0005737|cytoplasm;GO:0005739|mitochondrion;GO:0005741|mitochondrial outer membrane;GO:0005768|endosome;GO:0005769|early endosome;GO:0005794|Golgi apparatus;GO:0016020|membrane;GO:0030141|secretory granule;GO:0031410|cytoplasmic vesicle;GO:0034451|centriolar satellite;GO:0043231|intracellular membrane-bounded organelle;GO:0045335|phagocytic vesicle;GO:0055037|recycling endosome	GO:0031267|small GTPase binding;GO:0043015|gamma-tubulin binding	mmu04144 Endocytosis	-	-	PF00168:C2 domain;PF09457:FIP domain	Cytoplasm;Mitochondrion;Membrane;Golgi apparatus;Centrosome	-	-
A0A0N4SW93	C2cd5	C2 calcium-dependent domain containing 5	74741	C2 calcium-dependent domain containing 5 OS=Mus musculus OX=10090 GN=C2cd5 PE=1 SV=1	A0A0N4SW93	2	2	2	1052	6.4402	115814	A0A0N4SW93	A0A0N4SW93_MOUSE	C2cd5	C2 calcium-dependent domain containing 5	129938	80319.1	138619	87914.2	127972	117189	146024	157738	56589.8	60752.3	101081	101852	GO:0005509|calcium ion binding;GO:0005544|calcium-dependent phospholipid binding;GO:0005737|cytoplasm;GO:0005829|cytosol;GO:0005886|plasma membrane;GO:0005938|cell cortex;GO:0006906|vesicle fusion;GO:0008289|lipid binding;GO:0010828|positive regulation of glucose transmembrane transport;GO:0015031|protein transport;GO:0016020|membrane;GO:0030659|cytoplasmic vesicle membrane;GO:0031340|positive re…	GO:0006906|vesicle fusion;GO:0010828|positive regulation of glucose transmembrane transport;GO:0015031|protein transport;GO:0031340|positive regulation of vesicle fusion;GO:0032869|cellular response to insulin stimulus;GO:0038028|insulin receptor signaling pathway via phosphatidylinositol 3-kinase;GO:0046326|positive regulation of glucose import;GO:0065002|intracellular protein transmembrane tran…	GO:0005737|cytoplasm;GO:0005829|cytosol;GO:0005886|plasma membrane;GO:0005938|cell cortex;GO:0016020|membrane;GO:0030659|cytoplasmic vesicle membrane;GO:0031410|cytoplasmic vesicle;GO:0032587|ruffle membrane;GO:0034451|centriolar satellite;GO:0042995|cell projection	GO:0005509|calcium ion binding;GO:0005544|calcium-dependent phospholipid binding;GO:0008289|lipid binding;GO:0046872|metal ion binding	-	-	-	PF00168:C2 domain	Cytoplasm;Membrane;Centrosome	-	-
A0A0N4SWA3	Atp6v1e1	ATPase, H+ transporting, lysosomal V1 subunit E1 (Fragment)	11973	ATPase, H+ transporting, lysosomal V1 subunit E1 (Fragment) OS=Mus musculus OX=10090 GN=Atp6v1e1 PE=1 SV=1	A0A0N4SWA3	14	1	1	78	5.2517	9375.82	A0A0N4SWA3	A0A0N4SWA3_MOUSE	Atp6v1e1	ATPase, H+ transporting, lysosomal V1 subunit E1 (Fragment)	162.027	4398.55	5222.41	162.027	162.027	4443.22	162.027	162.027	162.027	162.027	5203.39	2430.75	GO:0000221|vacuolar proton-transporting V-type ATPase, V1 domain;GO:0005515|protein binding;GO:0005737|cytoplasm;GO:0005739|mitochondrion;GO:0005768|endosome;GO:0005829|cytosol;GO:0005886|plasma membrane;GO:0005902|microvillus;GO:0006811|ion transport;GO:0016020|membrane;GO:0016324|apical plasma membrane;GO:0016787|hydrolase activity;GO:0033178|proton-transporting two-sector ATPase complex, catal…	GO:0006811|ion transport;GO:1902600|proton transmembrane transport	GO:0000221|vacuolar proton-transporting V-type ATPase, V1 domain;GO:0005737|cytoplasm;GO:0005739|mitochondrion;GO:0005768|endosome;GO:0005829|cytosol;GO:0005886|plasma membrane;GO:0005902|microvillus;GO:0016020|membrane;GO:0016324|apical plasma membrane;GO:0033178|proton-transporting two-sector ATPase complex, catalytic domain	GO:0005515|protein binding;GO:0016787|hydrolase activity;GO:0046961|proton-transporting ATPase activity, rotational mechanism;GO:0051117|ATPase binding	mmu01100 Metabolic pathways;mmu00190 Oxidative phosphorylation;mmu04150 mTOR signaling pathway;mmu04721 Synaptic vesicle cycle;mmu05165 Human papillomavirus infection;mmu04145 Phagosome;mmu04966 Collecting duct acid secretion;mmu05323 Rheumatoid arthritis	R-MMU-2262752 Cellular responses to stress;R-MMU-8953897 Cellular responses to stimuli;R-MMU-9006934 Signaling by Receptor Tyrosine Kinases;R-MMU-9639288 Amino acids regulate mTORC1;R-MMU-9711097 Cellular response to starvation;R-MMU-917977 Transferrin endocytosis and recycling;R-MMU-1222556 ROS and RNS production in phagocytes;R-MMU-917937 Iron uptake and transport;R-MMU-77387 Insulin receptor r…	-	PF01991:ATP synthase (E/31 kDa) subunit	Cytoplasm;Mitochondrion;Membrane	-	-
A0A0N5E9G7	Rfc1	Replication factor C subunit 1	19687	Replication factor C subunit 1 OS=Mus musculus OX=10090 GN=Rfc1 PE=1 SV=1	A0A0N5E9G7;G3UWX1;G3X8Z6;Q3UVT8;Q3V247;Q5U4B1	1	1	1	1130	9.9591	125865	G3UWX1;A0A0N5E9G7;G3X8Z6;Q5U4B1;Q3UVT8;Q3V247	A0A0N5E9G7_MOUSE;G3UWX1_MOUSE;G3X8Z6_MOUSE;Q3UVT8_MOUSE;Q3V247_MOUSE;Q5U4B1_MOUSE	Rfc1	Replication factor C subunit 1	1830.29	162.027	162.027	162.027	3030.22	162.027	162.027	3862	162.027	849.084	2955.3	162.027	GO:0000122|negative regulation of transcription by RNA polymerase II;GO:0000166|nucleotide binding;GO:0003677|DNA binding;GO:0003689|DNA clamp loader activity;GO:0003690|double-stranded DNA binding;GO:0005524|ATP binding;GO:0005634|nucleus;GO:0005654|nucleoplasm;GO:0005663|DNA replication factor C complex;GO:0005730|nucleolus;GO:0005737|cytoplasm;GO:0006260|DNA replication;GO:0006281|DNA repair;G…	GO:0000122|negative regulation of transcription by RNA polymerase II;GO:0006260|DNA replication;GO:0006281|DNA repair;GO:0045892|negative regulation of transcription, DNA-templated;GO:0045893|positive regulation of transcription, DNA-templated;GO:0090618|DNA clamp unloading	GO:0005634|nucleus;GO:0005654|nucleoplasm;GO:0005663|DNA replication factor C complex;GO:0005730|nucleolus;GO:0005737|cytoplasm;GO:0031391|Elg1 RFC-like complex;GO:0032991|protein-containing complex	GO:0000166|nucleotide binding;GO:0003677|DNA binding;GO:0003689|DNA clamp loader activity;GO:0003690|double-stranded DNA binding;GO:0005524|ATP binding;GO:0016887|ATP hydrolysis activity;GO:0019904|protein domain specific binding;GO:0043565|sequence-specific DNA binding;GO:0061860|DNA clamp unloader activity	mmu03420 Nucleotide excision repair;mmu03030 DNA replication;mmu03430 Mismatch repair;mmu03410 Base excision repair	R-MMU-5696398 Nucleotide Excision Repair;R-MMU-6781827 Transcription-Coupled Nucleotide Excision Repair (TC-NER);R-MMU-5696399 Global Genome Nucleotide Excision Repair (GG-NER);R-MMU-69239 Synthesis of DNA;R-MMU-69242 S Phase;R-MMU-69306 DNA Replication;R-MMU-6782135 Dual incision in TC-NER;R-MMU-6782210 Gap-filling DNA repair synthesis and ligation in TC-NER;R-MMU-174411 Polymerase switching on …	WP150 DNA replication	PF00004:ATPase family associated with various cellular activities (AAA);PF00533:BRCA1 C Terminus (BRCT) domain;PF08519:Replication factor RFC1 C terminal domain	Cytoplasm;Nucleolus	-	-
A0A0R4IZY0	Thop1	Thimet oligopeptidase	50492	Thimet oligopeptidase OS=Mus musculus OX=10090 GN=Thop1 PE=1 SV=1	A0A0R4IZY0	1	1	1	687	5.8438	78026.9	A0A0R4IZY0	A0A0R4IZY0_MOUSE	Thop1	Thimet oligopeptidase	33708.4	23053	19644.7	25537.5	27961.2	45198.2	36831	25357.3	24607.4	27802.3	34707.9	38264.6	GO:0004222|metalloendopeptidase activity;GO:0005737|cytoplasm;GO:0005758|mitochondrial intermembrane space;GO:0006508|proteolysis;GO:0006518|peptide metabolic process;GO:0008233|peptidase activity;GO:0008237|metallopeptidase activity;GO:0016787|hydrolase activity;GO:0035556|intracellular signal transduction;GO:0042277|peptide binding;GO:0046872|metal ion binding	GO:0006508|proteolysis;GO:0006518|peptide metabolic process;GO:0035556|intracellular signal transduction	GO:0005737|cytoplasm;GO:0005758|mitochondrial intermembrane space	GO:0004222|metalloendopeptidase activity;GO:0008233|peptidase activity;GO:0008237|metallopeptidase activity;GO:0016787|hydrolase activity;GO:0042277|peptide binding;GO:0046872|metal ion binding	mmu05143 African trypanosomiasis;mmu04614 Renin-angiotensin system	R-MMU-983168 Antigen processing: Ubiquitination & Proteasome degradation;R-MMU-983169 Class I MHC mediated antigen processing & presentation	-	PF01432:Peptidase family M3	Cytoplasm;Mitochondrion	-	-
A0A0R4IZY9	Dus3l	tRNA-dihydrouridine(47) synthase [NAD(P)(+)]	224907	tRNA-dihydrouridine(47) synthase [NAD(P)(+)] OS=Mus musculus OX=10090 GN=Dus3l PE=1 SV=1	A0A0R4IZY9	2	1	1	637	7.8859	71150.5	A0A0R4IZY9	A0A0R4IZY9_MOUSE	Dus3l	tRNA-dihydrouridine(47) synthase [NAD(P)(+)]	83298.6	105830	189052	60737.9	58053.8	107884	57722.6	83161.8	82091.1	139338	90858.1	83746.3	GO:0003824|catalytic activity;GO:0008033|tRNA processing;GO:0016491|oxidoreductase activity;GO:0017150|tRNA dihydrouridine synthase activity;GO:0046872|metal ion binding;GO:0050660|flavin adenine dinucleotide binding	GO:0008033|tRNA processing	-	GO:0003824|catalytic activity;GO:0016491|oxidoreductase activity;GO:0017150|tRNA dihydrouridine synthase activity;GO:0046872|metal ion binding;GO:0050660|flavin adenine dinucleotide binding	-	-	-	PF01207:Dihydrouridine synthase (Dus);PF18044:CCCH-type zinc finger	-	-	-
A0A0R4J041	Mettl3	mRNA m(6)A methyltransferase	56335	mRNA m(6)A methyltransferase OS=Mus musculus OX=10090 GN=Mettl3 PE=1 SV=1	A0A0R4J041;G3UXX7;G3UZP2;G5E922;Q3U6J4	2	1	1	580	6.4623	64630.2	A0A0R4J041;Q3U6J4;G3UXX7;G3UZP2;G5E922	A0A0R4J041_MOUSE;G3UXX7_MOUSE;G3UZP2_MOUSE;G5E922_MOUSE;Q3U6J4_MOUSE	Mettl3	mRNA m(6)A methyltransferase	35607.3	34260.6	41804.1	23816.3	37036.6	32561.2	29083.7	29269.2	25535.2	57777	16879	31578.4	GO:0000398|mRNA splicing, via spliceosome;GO:0001510|RNA methylation;GO:0001734|mRNA (N6-adenosine)-methyltransferase activity;GO:0002376|immune system process;GO:0003723|RNA binding;GO:0003729|mRNA binding;GO:0005515|protein binding;GO:0005634|nucleus;GO:0005737|cytoplasm;GO:0006382|adenosine to inosine editing;GO:0006397|mRNA processing;GO:0006402|mRNA catabolic process;GO:0006974|cellular resp…	GO:0000398|mRNA splicing, via spliceosome;GO:0001510|RNA methylation;GO:0002376|immune system process;GO:0006382|adenosine to inosine editing;GO:0006397|mRNA processing;GO:0006402|mRNA catabolic process;GO:0006974|cellular response to DNA damage stimulus;GO:0007283|spermatogenesis;GO:0007623|circadian rhythm;GO:0009048|dosage compensation by inactivation of X chromosome;GO:0016556|mRNA modificati…	GO:0005634|nucleus;GO:0005737|cytoplasm;GO:0016607|nuclear speck;GO:0036396|RNA N6-methyladenosine methyltransferase complex	GO:0001734|mRNA (N6-adenosine)-methyltransferase activity;GO:0003723|RNA binding;GO:0003729|mRNA binding;GO:0005515|protein binding;GO:0008168|methyltransferase activity;GO:0008173|RNA methyltransferase activity;GO:0016422|mRNA (2'-O-methyladenosine-N6-)-methyltransferase activity;GO:0016740|transferase activity;GO:0046982|protein heterodimerization activity;GO:1904047|S-adenosyl-L-methionine bin…	-	R-MMU-72203 Processing of Capped Intron-Containing Pre-mRNA	WP310 mRNA processing	PF05063:MT-A70	Cytoplasm	-	-
A0A0R4J065	Atg4b	Cysteine protease	66615	Cysteine protease OS=Mus musculus OX=10090 GN=Atg4b PE=1 SV=1	A0A0R4J065	4	1	1	393	4.6938	44403.4	A0A0R4J065	A0A0R4J065_MOUSE	Atg4b	Cysteine protease	162.027	14463.4	21394.9	162.027	162.027	5024.47	8327.26	10379.5	162.027	11742.9	162.027	162.027	GO:0000045|autophagosome assembly;GO:0000423|mitophagy;GO:0004175|endopeptidase activity;GO:0004197|cysteine-type endopeptidase activity;GO:0005515|protein binding;GO:0005737|cytoplasm;GO:0006508|proteolysis;GO:0006914|autophagy;GO:0008233|peptidase activity;GO:0008234|cysteine-type peptidase activity;GO:0009267|cellular response to starvation;GO:0015031|protein transport;GO:0016237|lysosomal mic…	GO:0000045|autophagosome assembly;GO:0000423|mitophagy;GO:0006508|proteolysis;GO:0006914|autophagy;GO:0009267|cellular response to starvation;GO:0015031|protein transport;GO:0016237|lysosomal microautophagy;GO:0031173|otolith mineralization completed early in development;GO:0034497|protein localization to phagophore assembly site;GO:0045732|positive regulation of protein catabolic process;GO:0051…	GO:0005737|cytoplasm	GO:0004175|endopeptidase activity;GO:0004197|cysteine-type endopeptidase activity;GO:0005515|protein binding;GO:0008233|peptidase activity;GO:0008234|cysteine-type peptidase activity;GO:0016787|hydrolase activity;GO:0019786|Atg8-specific peptidase activity;GO:0097110|scaffold protein binding	mmu04140 Autophagy - animal;mmu04136 Autophagy - other	R-MMU-1632852 Macroautophagy;R-MMU-9612973 Autophagy	-	PF03416:Peptidase family C54	Cytoplasm	-	-
A0A0R4J086	Olfml3	Olfactomedin-like 3	99543	Olfactomedin-like 3 OS=Mus musculus OX=10090 GN=Olfml3 PE=1 SV=1	A0A0R4J086	2	1	1	406	6.2683	45798	A0A0R4J086	A0A0R4J086_MOUSE	Olfml3	Olfactomedin-like 3	21725.5	17426.9	162.027	162.027	74949.8	100148	129835	36225.2	134157	62334.5	118270	102203	GO:0003674|molecular_function;GO:0005615|extracellular space;GO:0007165|signal transduction	GO:0007165|signal transduction	GO:0005615|extracellular space	GO:0003674|molecular_function	-	-	-	PF02191:Olfactomedin-like domain	Extracellular region	-	-
A0A0R4J092	Manba	Beta-mannosidase	110173	Beta-mannosidase OS=Mus musculus OX=10090 GN=Manba PE=1 SV=1	A0A0R4J092	2	1	1	879	7.0567	100848	A0A0R4J092	A0A0R4J092_MOUSE	Manba	Beta-mannosidase	24858.6	29926.1	42390.8	21433.7	25397.6	23186.3	21438.5	18434.8	19143.7	20305.1	15935.3	16532.2	GO:0004553|hydrolase activity, hydrolyzing O-glycosyl compounds;GO:0004567|beta-mannosidase activity;GO:0005537|mannose binding;GO:0005615|extracellular space;GO:0005764|lysosome;GO:0005975|carbohydrate metabolic process;GO:0006516|glycoprotein catabolic process;GO:0008152|metabolic process;GO:0016787|hydrolase activity;GO:0016798|hydrolase activity, acting on glycosyl bonds	GO:0005975|carbohydrate metabolic process;GO:0006516|glycoprotein catabolic process;GO:0008152|metabolic process	GO:0005615|extracellular space;GO:0005764|lysosome	GO:0004553|hydrolase activity, hydrolyzing O-glycosyl compounds;GO:0004567|beta-mannosidase activity;GO:0005537|mannose binding;GO:0016787|hydrolase activity;GO:0016798|hydrolase activity, acting on glycosyl bonds	mmu04142 Lysosome;mmu00511 Other glycan degradation	R-MMU-71387 Metabolism of carbohydrates	-	PF02836:Glycosyl hydrolases family 2, TIM barrel domain;PF17753:Ig-fold domain;PF17786:Mannosidase Ig/CBM-like domain	Cytoplasm;Lysosome;Extracellular region	-	-
A0A0R4J0B5	Rusf1	RUS family member 1	233913	RUS family member 1 OS=Mus musculus OX=10090 GN=Rusf1 PE=1 SV=1	A0A0R4J0B5	8	2	2	466	7.5076	50530.2	A0A0R4J0B5	A0A0R4J0B5_MOUSE	Rusf1	RUS family member 1	178524	259196	208717	150163	120119	210648	169429	149658	195736	127056	148910	166940	GO:0003674|molecular_function;GO:0008150|biological_process;GO:0016020|membrane;GO:0016021|integral component of membrane	GO:0008150|biological_process	GO:0016020|membrane;GO:0016021|integral component of membrane	GO:0003674|molecular_function	-	-	-	PF04884:Vitamin B6 photo-protection and homoeostasis	Membrane	-	-
A0A0R4J0H0	Eml4	Echinoderm microtubule associated protein like 4	78798	Echinoderm microtubule associated protein like 4 OS=Mus musculus OX=10090 GN=Eml4 PE=1 SV=1	A0A0R4J0H0;A0A0R4J1G7;A7ISP9	1	1	1	876	5.8334	97507.9	A0A0R4J0H0;A0A0R4J1G7;A7ISP9	A0A0R4J0H0_MOUSE;A0A0R4J1G7_MOUSE;A7ISP9_MOUSE	Eml4	Echinoderm microtubule associated protein like 4	68215.3	67353.2	50279.9	46272.7	38419.5	60697.4	59834.1	42644.7	42636.3	34364.2	32439.5	55833.4	GO:0000226|microtubule cytoskeleton organization;GO:0005737|cytoplasm;GO:0005815|microtubule organizing center;GO:0005856|cytoskeleton;GO:0005874|microtubule;GO:0007026|negative regulation of microtubule depolymerization;GO:0007049|cell cycle;GO:0007080|mitotic metaphase plate congression;GO:0008017|microtubule binding;GO:0008608|attachment of spindle microtubules to kinetochore;GO:0015630|microt…	GO:0000226|microtubule cytoskeleton organization;GO:0007026|negative regulation of microtubule depolymerization;GO:0007049|cell cycle;GO:0007080|mitotic metaphase plate congression;GO:0008608|attachment of spindle microtubules to kinetochore;GO:0051301|cell division	GO:0005737|cytoplasm;GO:0005815|microtubule organizing center;GO:0005856|cytoskeleton;GO:0005874|microtubule;GO:0015630|microtubule cytoskeleton;GO:0030496|midbody;GO:0072686|mitotic spindle	GO:0008017|microtubule binding;GO:0043014|alpha-tubulin binding;GO:0048487|beta-tubulin binding	mmu05223 Non-small cell lung cancer;mmu05235 PD-L1 expression and PD-1 checkpoint pathway in cancer;mmu05200 Pathways in cancer	R-MMU-68877 Mitotic Prometaphase;R-MMU-68886 M Phase;R-MMU-69278 Cell Cycle, Mitotic;R-MMU-9648025 EML4 and NUDC in mitotic spindle formation	-	PF00400:WD domain, G-beta repeat;PF03451:HELP motif	Cytoplasm	-	-
A0A0R4J0I1	Serpina3k	Serine (or cysteine) peptidase inhibitor, clade A, member 3K	20714	Serine (or cysteine) peptidase inhibitor, clade A, member 3K OS=Mus musculus OX=10090 GN=Serpina3k PE=1 SV=1	A0A0R4J0I1	15	9	9	418	4.7954	46672.7	A0A0R4J0I1	A0A0R4J0I1_MOUSE	Serpina3k	Serine (or cysteine) peptidase inhibitor, clade A, member 3K	416317	449887	350926	416592	641114	734542	319952	434830	735288	668427	551604	472589	GO:0004867|serine-type endopeptidase inhibitor activity;GO:0005515|protein binding;GO:0005576|extracellular region;GO:0005615|extracellular space;GO:0010466|negative regulation of peptidase activity;GO:0010951|negative regulation of endopeptidase activity;GO:0030414|peptidase inhibitor activity;GO:0034097|response to cytokine;GO:0043434|response to peptide hormone;GO:0062023|collagen-containing e…	GO:0010466|negative regulation of peptidase activity;GO:0010951|negative regulation of endopeptidase activity;GO:0034097|response to cytokine;GO:0043434|response to peptide hormone	GO:0005576|extracellular region;GO:0005615|extracellular space;GO:0062023|collagen-containing extracellular matrix	GO:0004867|serine-type endopeptidase inhibitor activity;GO:0005515|protein binding;GO:0030414|peptidase inhibitor activity	-	-	-	PF00079:Serpin (serine protease inhibitor)	Extracellular region	-	-
A0A0R4J0L5	Cog6	Conserved oligomeric Golgi complex subunit 6	67542	Conserved oligomeric Golgi complex subunit 6 OS=Mus musculus OX=10090 GN=Cog6 PE=1 SV=1	A0A0R4J0L5	6	2	2	657	6.0478	73012.7	A0A0R4J0L5;Q8BRB0	A0A0R4J0L5_MOUSE	Cog6	Conserved oligomeric Golgi complex subunit 6	23201	25844.9	6247.77	18489.4	28070.7	42906	19156.7	8613.38	33730.1	17515.6	21526.7	21090.6	GO:0000301|retrograde transport, vesicle recycling within Golgi;GO:0003674|molecular_function;GO:0005794|Golgi apparatus;GO:0006891|intra-Golgi vesicle-mediated transport;GO:0007030|Golgi organization;GO:0015031|protein transport;GO:0016020|membrane;GO:0017119|Golgi transport complex;GO:0070085|glycosylation	GO:0000301|retrograde transport, vesicle recycling within Golgi;GO:0006891|intra-Golgi vesicle-mediated transport;GO:0007030|Golgi organization;GO:0015031|protein transport;GO:0070085|glycosylation	GO:0005794|Golgi apparatus;GO:0016020|membrane;GO:0017119|Golgi transport complex	GO:0003674|molecular_function	-	R-MMU-446203 Asparagine N-linked glycosylation;R-MMU-6811442 Intra-Golgi and retrograde Golgi-to-ER traffic;R-MMU-199977 ER to Golgi Anterograde Transport;R-MMU-948021 Transport to the Golgi and subsequent modification;R-MMU-6807878 COPI-mediated anterograde transport;R-MMU-6811440 Retrograde transport at the Trans-Golgi-Network;R-MMU-6811438 Intra-Golgi traffic	-	PF06419:Conserved oligomeric complex COG6, N-terminal	Cytoplasm;Membrane;Golgi apparatus	-	-
A0A0R4J0N3	Slc35e4	Solute carrier family 35, member E4	103710	Solute carrier family 35, member E4 OS=Mus musculus OX=10090 GN=Slc35e4 PE=1 SV=1	A0A0R4J0N3	3	1	1	350	8.5125	37195.9	A0A0R4J0N3	A0A0R4J0N3_MOUSE	Slc35e4	Solute carrier family 35, member E4	2738.92	162.027	162.027	162.027	162.027	5458.58	4250.9	162.027	162.027	162.027	3949.87	162.027	GO:0005794|Golgi apparatus;GO:0015297|antiporter activity;GO:0016020|membrane;GO:0016021|integral component of membrane	-	GO:0005794|Golgi apparatus;GO:0016020|membrane;GO:0016021|integral component of membrane	GO:0015297|antiporter activity	-	-	-	PF03151:Triose-phosphate Transporter family	Cytoplasm;Membrane;Golgi apparatus	-	-
A0A0R4J0Q9	Cog7	Conserved oligomeric Golgi complex subunit 7	233824	Conserved oligomeric Golgi complex subunit 7 OS=Mus musculus OX=10090 GN=Cog7 PE=1 SV=1	A0A0R4J0Q9;Q3TR20	3	2	2	770	5.0174	86074.6	A0A0R4J0Q9;Q3TR20	A0A0R4J0Q9_MOUSE;Q3TR20_MOUSE	Cog7	Conserved oligomeric Golgi complex subunit 7	32550.5	24432.6	9480.5	162.027	11200.9	38547	23821.2	34547.1	22859.4	17227.4	25663.7	16539.4	GO:0000301|retrograde transport, vesicle recycling within Golgi;GO:0003674|molecular_function;GO:0005730|nucleolus;GO:0005794|Golgi apparatus;GO:0006486|protein glycosylation;GO:0006886|intracellular protein transport;GO:0006890|retrograde vesicle-mediated transport, Golgi to endoplasmic reticulum;GO:0007030|Golgi organization;GO:0015031|protein transport;GO:0016020|membrane;GO:0017119|Golgi tran…	GO:0000301|retrograde transport, vesicle recycling within Golgi;GO:0006486|protein glycosylation;GO:0006886|intracellular protein transport;GO:0006890|retrograde vesicle-mediated transport, Golgi to endoplasmic reticulum;GO:0007030|Golgi organization;GO:0015031|protein transport;GO:0033365|protein localization to organelle;GO:0034067|protein localization to Golgi apparatus;GO:0050821|protein stab…	GO:0005730|nucleolus;GO:0005794|Golgi apparatus;GO:0016020|membrane;GO:0017119|Golgi transport complex;GO:0043231|intracellular membrane-bounded organelle	GO:0003674|molecular_function	-	R-MMU-446203 Asparagine N-linked glycosylation;R-MMU-6811442 Intra-Golgi and retrograde Golgi-to-ER traffic;R-MMU-199977 ER to Golgi Anterograde Transport;R-MMU-948021 Transport to the Golgi and subsequent modification;R-MMU-6807878 COPI-mediated anterograde transport;R-MMU-6811440 Retrograde transport at the Trans-Golgi-Network;R-MMU-6811438 Intra-Golgi traffic	-	PF10191:Golgi complex component 7 (COG7)	Cytoplasm;Membrane;Golgi apparatus;Nucleolus	-	-
A0A0R4J119	Cyfip1	Cytoplasmic FMR1-interacting protein	20430	Cytoplasmic FMR1-interacting protein OS=Mus musculus OX=10090 GN=Cyfip1 PE=1 SV=1	A0A0R4J119	2	3	3	1251	6.9261	144917	A0A0R4J119	A0A0R4J119_MOUSE	Cyfip1	Cytoplasmic FMR1-interacting protein	91156.6	117606	41850	73649.3	44553.8	73257.1	88742.1	83988.7	85614.1	27167.6	46379.7	66773.5	GO:0000340|RNA 7-methylguanosine cap binding;GO:0000902|cell morphogenesis;GO:0003779|actin binding;GO:0005515|protein binding;GO:0005522|profilin binding;GO:0005737|cytoplasm;GO:0005845|mRNA cap binding complex;GO:0006417|regulation of translation;GO:0007275|multicellular organism development;GO:0007399|nervous system development;GO:0007411|axon guidance;GO:0008360|regulation of cell shape;GO:00…	GO:0000902|cell morphogenesis;GO:0006417|regulation of translation;GO:0007275|multicellular organism development;GO:0007399|nervous system development;GO:0007411|axon guidance;GO:0008360|regulation of cell shape;GO:0010592|positive regulation of lamellipodium assembly;GO:0016601|Rac protein signal transduction;GO:0030031|cell projection assembly;GO:0030032|lamellipodium assembly;GO:0030154|cell d…	GO:0005737|cytoplasm;GO:0005845|mRNA cap binding complex;GO:0030027|lamellipodium;GO:0030054|cell junction;GO:0031209|SCAR complex;GO:0032433|filopodium tip;GO:0042995|cell projection;GO:0043005|neuron projection;GO:0043025|neuronal cell body;GO:0043195|terminal bouton;GO:0043197|dendritic spine;GO:0044294|dendritic growth cone;GO:0044295|axonal growth cone;GO:0045202|synapse;GO:0048471|perinucle…	GO:0000340|RNA 7-methylguanosine cap binding;GO:0003779|actin binding;GO:0005515|protein binding;GO:0005522|profilin binding;GO:0031267|small GTPase binding;GO:0045182|translation regulator activity	mmu05132 Salmonella infection;mmu04810 Regulation of actin cytoskeleton	R-MMU-9012999 RHO GTPase cycle;R-MMU-9013149 RAC1 GTPase cycle;R-MMU-4420097 VEGFA-VEGFR2 Pathway;R-MMU-2029480 Fcgamma receptor (FCGR) dependent phagocytosis;R-MMU-9013404 RAC2 GTPase cycle;R-MMU-9013408 RHOG GTPase cycle;R-MMU-194138 Signaling by VEGF;R-MMU-2029482 Regulation of actin dynamics for phagocytic cup formation;R-MMU-5663213 RHO GTPases Activate WASPs and WAVEs;R-MMU-195258 RHO GTPas…	-	PF07159:CYRIA/CYRIB Rac1 binding domain;PF05994:Cytoplasmic Fragile-X interacting family	Cytoplasm	-	-
A0A0R4J140	Cluh	Clustered mitochondria protein homolog	74148	Clustered mitochondria protein homolog OS=Mus musculus OX=10090 GN=Cluh PE=1 SV=1	A0A0R4J140;Z4YLI8	1	1	1	1353	5.9071	151837	A0A0R4J140;Z4YLI8	A0A0R4J140_MOUSE;Z4YLI8_MOUSE	Cluh	Clustered mitochondria protein homolog	84927.9	79503.7	211950	100376	108810	162631	72343.3	139326	110617	65055.2	136105	92617.9	GO:0003729|mRNA binding;GO:0005737|cytoplasm;GO:0007005|mitochondrion organization;GO:0048312|intracellular distribution of mitochondria	GO:0007005|mitochondrion organization;GO:0048312|intracellular distribution of mitochondria	GO:0005737|cytoplasm	GO:0003729|mRNA binding	-	-	-	PF12807:Translation initiation factor eIF3 subunit 135;PF13236:Clustered mitochondria;PF15044:Mitochondrial function, CLU-N-term	Cytoplasm	-	-
A0A0R4J171	Dlc1	Rho GTPase-activating protein 7	50768	Rho GTPase-activating protein 7 OS=Mus musculus OX=10090 GN=Dlc1 PE=1 SV=1	A0A0R4J171	3	2	3	1126	8.02	127225	E9PXD2;A0A0R4J171;E9QKB1;D2JZZ6	A0A0R4J171_MOUSE	Dlc1	Rho GTPase-activating protein 7	28707	50365.9	43571.2	36849.8	40193	45907.5	39663.1	47548.9	37582.8	33845.5	39948.2	28129.4	GO:0001725|stress fiber;GO:0001843|neural tube closure;GO:0003007|heart morphogenesis;GO:0005096|GTPase activator activity;GO:0005634|nucleus;GO:0005737|cytoplasm;GO:0005829|cytosol;GO:0005884|actin filament;GO:0005901|caveola;GO:0005925|focal adhesion;GO:0006915|apoptotic process;GO:0006919|activation of cysteine-type endopeptidase activity involved in apoptotic process;GO:0007010|cytoskeleton o…	GO:0001843|neural tube closure;GO:0003007|heart morphogenesis;GO:0006915|apoptotic process;GO:0006919|activation of cysteine-type endopeptidase activity involved in apoptotic process;GO:0007010|cytoskeleton organization;GO:0007165|signal transduction;GO:0007202|activation of phospholipase C activity;GO:0008285|negative regulation of cell population proliferation;GO:0008360|regulation of cell shap…	GO:0001725|stress fiber;GO:0005634|nucleus;GO:0005737|cytoplasm;GO:0005829|cytosol;GO:0005884|actin filament;GO:0005901|caveola;GO:0005925|focal adhesion;GO:0016020|membrane;GO:0030054|cell junction;GO:0030864|cortical actin cytoskeleton;GO:0032587|ruffle membrane;GO:0045121|membrane raft	GO:0005096|GTPase activator activity;GO:0008289|lipid binding;GO:0017166|vinculin binding;GO:0042169|SH2 domain binding;GO:0043274|phospholipase binding	-	R-MMU-9012999 RHO GTPase cycle;R-MMU-9013149 RAC1 GTPase cycle;R-MMU-8980692 RHOA GTPase cycle;R-MMU-9013148 CDC42 GTPase cycle;R-MMU-9013106 RHOC GTPase cycle;R-MMU-9013026 RHOB GTPase cycle;R-MMU-9013406 RHOQ GTPase cycle	-	PF00620:RhoGAP domain;PF07647:SAM domain (Sterile alpha motif);PF01852:START domain	Cytoplasm;Membrane	-	-
A0A0R4J174	Ecsit	Evolutionarily conserved signaling intermediate in Toll pathway, mitochondrial	26940	Evolutionarily conserved signaling intermediate in Toll pathway, mitochondrial OS=Mus musculus OX=10090 GN=Ecsit PE=1 SV=1	A0A0R4J174	3	2	2	435	6.5666	49772.9	A0A0R4J174	A0A0R4J174_MOUSE	Ecsit	Evolutionarily conserved signaling intermediate in Toll pathway, mitochondrial	2542.18	162.027	162.027	162.027	162.027	7717.11	162.027	5109.18	162.027	162.027	162.027	3343.32	GO:0001707|mesoderm formation;GO:0002376|immune system process;GO:0003682|chromatin binding;GO:0003700|DNA-binding transcription factor activity;GO:0005515|protein binding;GO:0005634|nucleus;GO:0005654|nucleoplasm;GO:0005667|transcription regulator complex;GO:0005737|cytoplasm;GO:0005739|mitochondrion;GO:0005829|cytosol;GO:0006357|regulation of transcription by RNA polymerase II;GO:0007178|transm…	GO:0001707|mesoderm formation;GO:0002376|immune system process;GO:0006357|regulation of transcription by RNA polymerase II;GO:0007178|transmembrane receptor protein serine/threonine kinase signaling pathway;GO:0030509|BMP signaling pathway;GO:0045087|innate immune response;GO:0051341|regulation of oxidoreductase activity;GO:0061635|regulation of protein complex stability	GO:0005634|nucleus;GO:0005654|nucleoplasm;GO:0005667|transcription regulator complex;GO:0005737|cytoplasm;GO:0005739|mitochondrion;GO:0005829|cytosol	GO:0003682|chromatin binding;GO:0003700|DNA-binding transcription factor activity;GO:0005515|protein binding	mmu04010 MAPK signaling pathway	R-MMU-1428517 The citric acid (TCA) cycle and respiratory electron transport;R-MMU-163200 Respiratory electron transport, ATP synthesis by chemiosmotic coupling, and heat production by uncoupling proteins.;R-MMU-611105 Respiratory electron transport;R-MMU-6799198 Complex I biogenesis;R-MMU-168142 Toll Like Receptor 10 (TLR10) Cascade;R-MMU-168176 Toll Like Receptor 5 (TLR5) Cascade;R-MMU-975871 M…	WP493 Mapk signaling pathway	PF06239:Evolutionarily conserved signalling intermediate in Toll pathway;PF14784:C-terminal domain of the ECSIT protein	Cytoplasm;Mitochondrion	-	-
A0A0R4J196	Spag9	Sperm associated antigen 9	70834	Sperm associated antigen 9 OS=Mus musculus OX=10090 GN=Spag9 PE=1 SV=1	A0A0R4J196;B8X349;E9PUD1;F6WNT4	2	1	1	1164	4.9724	127244	A0A0R4J196;B8X349;E9PUD1;F6WNT4	A0A0R4J196_MOUSE;B8X349_MOUSE;E9PUD1_MOUSE;F6WNT4_MOUSE	Spag9	Sperm associated antigen 9	7350.36	162.027	2467.37	8157.35	4633.02	2476.6	3115.75	5312.6	2610.35	6008.64	5485.77	3565.84	GO:0005078|MAP-kinase scaffold activity;GO:0005515|protein binding;GO:0005737|cytoplasm;GO:0005764|lysosome;GO:0005765|lysosomal membrane;GO:0005829|cytosol;GO:0007254|JNK cascade;GO:0008432|JUN kinase binding;GO:0016020|membrane;GO:0016192|vesicle-mediated transport;GO:0019894|kinesin binding;GO:0030159|signaling receptor complex adaptor activity;GO:0030335|positive regulation of cell migration;…	GO:0007254|JNK cascade;GO:0016192|vesicle-mediated transport;GO:0030335|positive regulation of cell migration;GO:0032418|lysosome localization;GO:0042147|retrograde transport, endosome to Golgi;GO:0043410|positive regulation of MAPK cascade;GO:0045666|positive regulation of neuron differentiation;GO:0051146|striated muscle cell differentiation	GO:0005737|cytoplasm;GO:0005764|lysosome;GO:0005765|lysosomal membrane;GO:0005829|cytosol;GO:0016020|membrane;GO:0034451|centriolar satellite;GO:0048471|perinuclear region of cytoplasm	GO:0005078|MAP-kinase scaffold activity;GO:0005515|protein binding;GO:0008432|JUN kinase binding;GO:0019894|kinesin binding;GO:0030159|signaling receptor complex adaptor activity;GO:0042802|identical protein binding;GO:0048273|mitogen-activated protein kinase p38 binding	-	R-MMU-525793 Myogenesis;R-MMU-1266738 Developmental Biology	-	PF09744:JNK_SAPK-associated protein-1;PF16471:JNK-interacting protein leucine zipper II	Cytoplasm;Membrane;Centrosome;Lysosome	-	-
A0A0R4J1D6	Sstr4	Somatostatin receptor 4	20608	Somatostatin receptor 4 OS=Mus musculus OX=10090 GN=Sstr4 PE=3 SV=1	A0A0R4J1D6	2	1	1	385	7.9557	42045.6	A0A0R4J1D6	A0A0R4J1D6_MOUSE	Sstr4	Somatostatin receptor 4	15458.9	162.027	162.027	9411.74	6785.04	162.027	162.027	162.027	162.027	162.027	10816.9	162.027	GO:0004930|G protein-coupled receptor activity;GO:0004994|somatostatin receptor activity;GO:0005515|protein binding;GO:0005737|cytoplasm;GO:0005886|plasma membrane;GO:0005887|integral component of plasma membrane;GO:0007165|signal transduction;GO:0007218|neuropeptide signaling pathway;GO:0016020|membrane;GO:0016021|integral component of membrane;GO:0016477|cell migration;GO:0042277|peptide bindin…	GO:0007165|signal transduction;GO:0007218|neuropeptide signaling pathway;GO:0016477|cell migration;GO:0070374|positive regulation of ERK1 and ERK2 cascade;GO:0071385|cellular response to glucocorticoid stimulus;GO:0090238|positive regulation of arachidonic acid secretion;GO:0106072|negative regulation of adenylate cyclase-activating G protein-coupled receptor signaling pathway	GO:0005737|cytoplasm;GO:0005886|plasma membrane;GO:0005887|integral component of plasma membrane;GO:0016020|membrane;GO:0016021|integral component of membrane;GO:0043005|neuron projection	GO:0004930|G protein-coupled receptor activity;GO:0004994|somatostatin receptor activity;GO:0005515|protein binding;GO:0042277|peptide binding;GO:0042923|neuropeptide binding	mmu04080 Neuroactive ligand-receptor interaction	R-MMU-418594 G alpha (i) signalling events;R-MMU-373076 Class A/1 (Rhodopsin-like receptors);R-MMU-375276 Peptide ligand-binding receptors;R-MMU-500792 GPCR ligand binding	WP234 GPCRs, peptide;WP1396 GPCRs, non-odorant ;WP189 GPCRs, class A rhodopsin-like	PF00001:7 transmembrane receptor (rhodopsin family)	Cytoplasm;Membrane	-	-
A0A0R4J1E2	Eef1d	Elongation factor 1-delta	66656	Elongation factor 1-delta OS=Mus musculus OX=10090 GN=Eef1d PE=1 SV=1	A0A0R4J1E2	21	13	13	660	6.4689	72930.4	A0A0R4J1E2;F6ZFU0	A0A0R4J1E2_MOUSE	Eef1d	Elongation factor 1-delta	514162	520304	738125	592564	620724	530840	425711	552753	464522	561376	320946	423114	GO:0001650|fibrillar center;GO:0003677|DNA binding;GO:0003746|translation elongation factor activity;GO:0005085|guanyl-nucleotide exchange factor activity;GO:0005634|nucleus;GO:0005654|nucleoplasm;GO:0005737|cytoplasm;GO:0005783|endoplasmic reticulum;GO:0005829|cytosol;GO:0005853|eukaryotic translation elongation factor 1 complex;GO:0006412|translation;GO:0006414|translational elongation;GO:00092…	GO:0006412|translation;GO:0006414|translational elongation;GO:0009299|mRNA transcription;GO:0010941|regulation of cell death;GO:0071479|cellular response to ionizing radiation	GO:0001650|fibrillar center;GO:0005634|nucleus;GO:0005654|nucleoplasm;GO:0005737|cytoplasm;GO:0005783|endoplasmic reticulum;GO:0005829|cytosol;GO:0005853|eukaryotic translation elongation factor 1 complex;GO:0045202|synapse;GO:0098978|glutamatergic synapse	GO:0003677|DNA binding;GO:0003746|translation elongation factor activity;GO:0005085|guanyl-nucleotide exchange factor activity;GO:0031072|heat shock protein binding;GO:0140297|DNA-binding transcription factor binding	-	R-MMU-72766 Translation	WP307 Translation factors	PF00736:EF-1 guanine nucleotide exchange domain;PF10587:Eukaryotic elongation factor 1 beta central acidic region	Cytoplasm;Endoplasmic reticulum;Nucleolus	-	-
A0A0R4J1E4	Smoc1	SPARC related modular calcium binding 1	64075	SPARC related modular calcium binding 1 OS=Mus musculus OX=10090 GN=Smoc1 PE=1 SV=1	A0A0R4J1E4;D3Z3A3;E9QKW2	2	1	1	463	8.412	51090.1	A0A0R4J1E4;D3Z3A3;E9QKW2	A0A0R4J1E4_MOUSE;D3Z3A3_MOUSE;E9QKW2_MOUSE	Smoc1	SPARC related modular calcium binding 1	4378.68	162.027	162.027	162.027	6918.35	9561.22	10692.9	162.027	162.027	24260.8	162.027	7768.96	GO:0001654|eye development;GO:0005509|calcium ion binding;GO:0005576|extracellular region;GO:0005604|basement membrane;GO:0005615|extracellular space;GO:0007275|multicellular organism development;GO:0008201|heparin binding;GO:0010811|positive regulation of cell-substrate adhesion;GO:0030154|cell differentiation;GO:0030198|extracellular matrix organization;GO:0045667|regulation of osteoblast diffe…	GO:0001654|eye development;GO:0007275|multicellular organism development;GO:0010811|positive regulation of cell-substrate adhesion;GO:0030154|cell differentiation;GO:0030198|extracellular matrix organization;GO:0045667|regulation of osteoblast differentiation;GO:0060173|limb development	GO:0005576|extracellular region;GO:0005604|basement membrane;GO:0005615|extracellular space	GO:0005509|calcium ion binding;GO:0008201|heparin binding;GO:0046872|metal ion binding;GO:0050840|extracellular matrix binding	-	-	-	PF10591:Secreted protein acidic and rich in cysteine Ca binding region;PF00086:Thyroglobulin type-1 repeat;PF07648:Kazal-type serine protease inhibitor domain	Extracellular region	-	-
A0A0R4J1H2	Glyctk	Glycerate kinase	235582	Glycerate kinase OS=Mus musculus OX=10090 GN=Glyctk PE=1 SV=1	A0A0R4J1H2	3	1	1	523	6.6468	55335	A0A0R4J1H2	A0A0R4J1H2_MOUSE	Glyctk	Glycerate kinase	10034.2	13360.2	162.027	162.027	12900.6	10428.8	162.027	162.027	7700.59	12997.2	17381.2	162.027	GO:0000166|nucleotide binding;GO:0005524|ATP binding;GO:0005737|cytoplasm;GO:0005739|mitochondrion;GO:0005794|Golgi apparatus;GO:0005829|cytosol;GO:0006468|protein phosphorylation;GO:0008887|glycerate kinase activity;GO:0016301|kinase activity;GO:0016740|transferase activity	GO:0006468|protein phosphorylation	GO:0005737|cytoplasm;GO:0005739|mitochondrion;GO:0005794|Golgi apparatus;GO:0005829|cytosol	GO:0000166|nucleotide binding;GO:0005524|ATP binding;GO:0008887|glycerate kinase activity;GO:0016301|kinase activity;GO:0016740|transferase activity	mmu01100 Metabolic pathways;mmu01200 Carbon metabolism;mmu00630 Glyoxylate and dicarboxylate metabolism;mmu00030 Pentose phosphate pathway;mmu00260 Glycine, serine and threonine metabolism;mmu00561 Glycerolipid metabolism	R-MMU-71387 Metabolism of carbohydrates	-	PF05161:MOFRL family;PF13660:Domain of unknown function (DUF4147)	Cytoplasm;Mitochondrion;Golgi apparatus	-	-
A0A0R4J1J1	Pnkd	Paroxysmal nonkinesiogenic dyskinesia	56695	Paroxysmal nonkinesiogenic dyskinesia OS=Mus musculus OX=10090 GN=Pnkd PE=1 SV=1	A0A0R4J1J1	20	2	2	142	10.9563	15569.8	A0A0R4J1J1	A0A0R4J1J1_MOUSE	Pnkd	Paroxysmal nonkinesiogenic dyskinesia	19764.5	32921.8	61907.8	15838	27373	43904.9	19841.4	13892	33056.6	39253.7	25704.3	28179.6	GO:0004416|hydroxyacylglutathione hydrolase activity;GO:0005515|protein binding;GO:0005634|nucleus;GO:0005737|cytoplasm;GO:0005739|mitochondrion;GO:0016020|membrane;GO:0016787|hydrolase activity;GO:0019243|methylglyoxal catabolic process to D-lactate via S-lactoyl-glutathione;GO:0032225|regulation of synaptic transmission, dopaminergic;GO:0042053|regulation of dopamine metabolic process;GO:004687…	GO:0019243|methylglyoxal catabolic process to D-lactate via S-lactoyl-glutathione;GO:0032225|regulation of synaptic transmission, dopaminergic;GO:0042053|regulation of dopamine metabolic process;GO:0046929|negative regulation of neurotransmitter secretion;GO:0050884|neuromuscular process controlling posture	GO:0005634|nucleus;GO:0005737|cytoplasm;GO:0005739|mitochondrion;GO:0016020|membrane	GO:0004416|hydroxyacylglutathione hydrolase activity;GO:0005515|protein binding;GO:0016787|hydrolase activity;GO:0046872|metal ion binding	-	-	-	PF00753:Metallo-beta-lactamase superfamily;PF16123:Hydroxyacylglutathione hydrolase C-terminus;PF15932:Domain of unknown function (DUF4748)	Cytoplasm;Mitochondrion;Membrane	-	-
A0A0R4J1N7	Ank1	Ankyrin 1, erythroid	11733	Ankyrin 1, erythroid OS=Mus musculus OX=10090 GN=Ank1 PE=1 SV=1	A0A0R4J1N7;D3Z5M4	1	2	2	1907	6.7302	209518	A0A0R4J1N7;D3Z5M4	A0A0R4J1N7_MOUSE;D3Z5M4_MOUSE	Ank1	Ankyrin 1, erythroid	19354.7	25976	37473.9	18336.4	17017.7	25458	23197.1	25982.9	15942	21556.6	20796.2	21474.6	GO:0005515|protein binding;GO:0005634|nucleus;GO:0005737|cytoplasm;GO:0005856|cytoskeleton;GO:0005886|plasma membrane;GO:0006779|porphyrin-containing compound biosynthetic process;GO:0006888|endoplasmic reticulum to Golgi vesicle-mediated transport;GO:0007165|signal transduction;GO:0008093|cytoskeletal anchor activity;GO:0009898|cytoplasmic side of plasma membrane;GO:0010638|positive regulation o…	GO:0006779|porphyrin-containing compound biosynthetic process;GO:0006888|endoplasmic reticulum to Golgi vesicle-mediated transport;GO:0007165|signal transduction;GO:0010638|positive regulation of organelle organization;GO:0048821|erythrocyte development;GO:0055072|iron ion homeostasis;GO:0072659|protein localization to plasma membrane;GO:0098662|inorganic cation transmembrane transport	GO:0005634|nucleus;GO:0005737|cytoplasm;GO:0005856|cytoskeleton;GO:0005886|plasma membrane;GO:0009898|cytoplasmic side of plasma membrane;GO:0014731|spectrin-associated cytoskeleton;GO:0016020|membrane;GO:0016529|sarcoplasmic reticulum;GO:0030018|Z disc;GO:0030673|axolemma;GO:0030863|cortical cytoskeleton;GO:0031430|M band;GO:0031672|A band;GO:0042383|sarcolemma;GO:0043005|neuron projection;GO:00…	GO:0005515|protein binding;GO:0008093|cytoskeletal anchor activity;GO:0019899|enzyme binding;GO:0019903|protein phosphatase binding;GO:0030507|spectrin binding;GO:0044325|transmembrane transporter binding;GO:0051117|ATPase binding	mmu05205 Proteoglycans in cancer	R-MMU-422475 Axon guidance;R-MMU-9675108 Nervous system development;R-MMU-446203 Asparagine N-linked glycosylation;R-MMU-373760 L1CAM interactions;R-MMU-199977 ER to Golgi Anterograde Transport;R-MMU-948021 Transport to the Golgi and subsequent modification;R-MMU-6807878 COPI-mediated anterograde transport;R-MMU-1266738 Developmental Biology	-	PF12796:Ankyrin repeats (3 copies);PF00531:Death domain;PF00023:Ankyrin repeat;PF00791:ZU5 domain;PF17809:UPA domain;PF13637:Ankyrin repeats (many copies)	Cytoplasm;Membrane;Endoplasmic reticulum	-	-
A0A0R4J1Q0	Edc4	Enhancer of mRNA-decapping protein 4	234699	Enhancer of mRNA-decapping protein 4 OS=Mus musculus OX=10090 GN=Edc4 PE=1 SV=1	A0A0R4J1Q0;D6RE33;F6V5I7;F6ZJ27;G5E896	1	1	1	1390	5.4385	150653	A0A0R4J1Q0;D6RE33;G5E896;F6V5I7;F6ZJ27	A0A0R4J1Q0_MOUSE;D6RE33_MOUSE;F6V5I7_MOUSE;F6ZJ27_MOUSE;G5E896_MOUSE	Edc4	Enhancer of mRNA-decapping protein 4	22897.4	33208.5	32899	48819.1	16068.9	97421.2	25367.2	52423.9	23387.4	43962	16740.8	39881.9	GO:0000932|P-body;GO:0005515|protein binding;GO:0005634|nucleus;GO:0005654|nucleoplasm;GO:0005737|cytoplasm;GO:0031087|deadenylation-independent decapping of nuclear-transcribed mRNA;GO:0036464|cytoplasmic ribonucleoprotein granule	GO:0031087|deadenylation-independent decapping of nuclear-transcribed mRNA	GO:0000932|P-body;GO:0005634|nucleus;GO:0005654|nucleoplasm;GO:0005737|cytoplasm;GO:0036464|cytoplasmic ribonucleoprotein granule	GO:0005515|protein binding	mmu03018 RNA degradation	R-MMU-429914 Deadenylation-dependent mRNA decay;R-MMU-430039 mRNA decay by 5' to 3' exoribonuclease	-	PF16529:WD40 region of Ge1, enhancer of mRNA-decapping protein	Cytoplasm	-	-
A0A0R4J1R7	Pcbd2	4a-hydroxytetrahydrobiopterin dehydratase	72562	4a-hydroxytetrahydrobiopterin dehydratase OS=Mus musculus OX=10090 GN=Pcbd2 PE=1 SV=1	A0A0R4J1R7	19	2	2	103	6.7176	11740.3	A0A0R4J1R7	A0A0R4J1R7_MOUSE	Pcbd2	4a-hydroxytetrahydrobiopterin dehydratase	59162.1	114012	78944	72164.2	78083.4	94262.3	101874	68255.4	89329.4	198458	87921.4	111057	GO:0004505|phenylalanine 4-monooxygenase activity;GO:0005515|protein binding;GO:0005634|nucleus;GO:0005739|mitochondrion;GO:0006729|tetrahydrobiopterin biosynthetic process;GO:0008124|4-alpha-hydroxytetrahydrobiopterin dehydratase activity;GO:0016829|lyase activity;GO:0042802|identical protein binding;GO:0045893|positive regulation of transcription, DNA-templated	GO:0006729|tetrahydrobiopterin biosynthetic process;GO:0045893|positive regulation of transcription, DNA-templated	GO:0005634|nucleus;GO:0005739|mitochondrion	GO:0004505|phenylalanine 4-monooxygenase activity;GO:0005515|protein binding;GO:0008124|4-alpha-hydroxytetrahydrobiopterin dehydratase activity;GO:0016829|lyase activity;GO:0042802|identical protein binding	mmu01100 Metabolic pathways;mmu00790 Folate biosynthesis	-	-	PF01329:Pterin 4 alpha carbinolamine dehydratase	Cytoplasm;Mitochondrion	-	-
A0A0R4J1T1	Sorbs2	Sorbin and SH3 domain containing 2 (Fragment)	234214	Sorbin and SH3 domain containing 2 (Fragment) OS=Mus musculus OX=10090 GN=Sorbs2 PE=1 SV=1	A0A0R4J1T1;A0A0S3CWK3;Z4YJR7	2	2	2	1134	8.1612	127731	A0A0R4J1T1;A0A0S3CWK3;F7BEU1;Z4YJR7	A0A0R4J1T1_MOUSE;A0A0S3CWK3_MOUSE;Z4YJR7_MOUSE	Sorbs2	Sorbin and SH3 domain containing 2 (Fragment)	20079.6	16928.4	20967.4	20938.7	23353.7	21377.1	15611.5	25628.2	16370	17101.5	19368.5	23876.5	GO:0005515|protein binding;GO:0005737|cytoplasm;GO:0005856|cytoskeleton;GO:0005886|plasma membrane;GO:0007015|actin filament organization;GO:0007219|Notch signaling pathway;GO:0014069|postsynaptic density;GO:0016020|membrane;GO:0019904|protein domain specific binding;GO:0030054|cell junction;GO:0030425|dendrite;GO:0042802|identical protein binding;GO:0042995|cell projection;GO:0043025|neuronal ce…	GO:0007015|actin filament organization;GO:0007219|Notch signaling pathway;GO:0061049|cell growth involved in cardiac muscle cell development;GO:0095500|acetylcholine receptor signaling pathway;GO:1904393|regulation of skeletal muscle acetylcholine-gated channel clustering	GO:0005737|cytoplasm;GO:0005856|cytoskeleton;GO:0005886|plasma membrane;GO:0014069|postsynaptic density;GO:0016020|membrane;GO:0030054|cell junction;GO:0030425|dendrite;GO:0042995|cell projection;GO:0043025|neuronal cell body;GO:0045202|synapse	GO:0005515|protein binding;GO:0019904|protein domain specific binding;GO:0042802|identical protein binding	-	-	-	PF00018:SH3 domain;PF14604:Variant SH3 domain;PF02208:Sorbin homologous domain	Cytoplasm;Membrane	-	-
A0A0R4J1X0	Nyap2	Neuronal tyrosine-phophorylated phosphoinositide 3-kinase adaptor 2	241134	Neuronal tyrosine-phophorylated phosphoinositide 3-kinase adaptor 2 OS=Mus musculus OX=10090 GN=Nyap2 PE=1 SV=1	A0A0R4J1X0	3	2	2	716	8.9032	78311	A0A0R4J1X0	A0A0R4J1X0_MOUSE	Nyap2	Neuronal tyrosine-phophorylated phosphoinositide 3-kinase adaptor 2	35377.7	47488.2	47272.6	35796.8	62456.6	43087.8	46428.9	53597.5	21661.9	68726.1	26121.6	35630.6	GO:0005515|protein binding;GO:0014065|phosphatidylinositol 3-kinase signaling;GO:0048812|neuron projection morphogenesis	GO:0014065|phosphatidylinositol 3-kinase signaling;GO:0048812|neuron projection morphogenesis	-	GO:0005515|protein binding	-	-	-	-	-	-	-
A0A0R4J1Y3	Osgep	N(6)-L-threonylcarbamoyladenine synthase	66246	N(6)-L-threonylcarbamoyladenine synthase OS=Mus musculus OX=10090 GN=Osgep PE=1 SV=1	A0A0R4J1Y3;E9QMF4;Q3UQ67	5	4	4	335	6.1576	36346.8	A0A0R4J1Y3;E9QMF4;Q3UQ67	A0A0R4J1Y3_MOUSE;E9QMF4_MOUSE;Q3UQ67_MOUSE	Osgep	N(6)-L-threonylcarbamoyladenine synthase	58415.5	94871.4	74006.8	57630.3	66490.3	70636.5	78758.6	70664.7	60822.2	49660.8	78167	67497.5	GO:0000408|EKC/KEOPS complex;GO:0002949|tRNA threonylcarbamoyladenosine modification;GO:0005634|nucleus;GO:0005654|nucleoplasm;GO:0005737|cytoplasm;GO:0005886|plasma membrane;GO:0008033|tRNA processing;GO:0016607|nuclear speck;GO:0016740|transferase activity;GO:0016746|acyltransferase activity;GO:0046872|metal ion binding;GO:0061711|N(6)-L-threonylcarbamoyladenine synthase activity	GO:0002949|tRNA threonylcarbamoyladenosine modification;GO:0008033|tRNA processing	GO:0000408|EKC/KEOPS complex;GO:0005634|nucleus;GO:0005654|nucleoplasm;GO:0005737|cytoplasm;GO:0005886|plasma membrane;GO:0016607|nuclear speck	GO:0016740|transferase activity;GO:0016746|acyltransferase activity;GO:0046872|metal ion binding;GO:0061711|N(6)-L-threonylcarbamoyladenine synthase activity	-	-	-	PF00814:tRNA N6-adenosine threonylcarbamoyltransferase	Cytoplasm;Membrane	-	-
A0A0R4J205	Trmt10a	tRNA methyltransferase 10 homolog A	108943	tRNA methyltransferase 10 homolog A OS=Mus musculus OX=10090 GN=Trmt10a PE=1 SV=2	A0A0R4J205;B9EIT8	4	1	1	328	7.8585	37980.7	A0A0R4J205;B9EIT8	A0A0R4J205_MOUSE;B9EIT8_MOUSE	Trmt10a	tRNA methyltransferase 10 homolog A	162.027	162.027	162.027	162.027	162.027	162.027	162.027	162.027	8500.67	162.027	162.027	7367.35	GO:0000049|tRNA binding;GO:0002939|tRNA N1-guanine methylation;GO:0005634|nucleus;GO:0005654|nucleoplasm;GO:0005730|nucleolus;GO:0005829|cytosol;GO:0008168|methyltransferase activity;GO:0009019|tRNA (guanine-N1-)-methyltransferase activity;GO:0010960|magnesium ion homeostasis;GO:0015629|actin cytoskeleton;GO:0016740|transferase activity;GO:0030488|tRNA methylation;GO:0032259|methylation;GO:005290…	GO:0002939|tRNA N1-guanine methylation;GO:0010960|magnesium ion homeostasis;GO:0030488|tRNA methylation;GO:0032259|methylation	GO:0005634|nucleus;GO:0005654|nucleoplasm;GO:0005730|nucleolus;GO:0005829|cytosol;GO:0015629|actin cytoskeleton	GO:0000049|tRNA binding;GO:0008168|methyltransferase activity;GO:0009019|tRNA (guanine-N1-)-methyltransferase activity;GO:0016740|transferase activity;GO:0052905|tRNA (guanine(9)-N(1))-methyltransferase activity	-	-	-	PF01746:tRNA (Guanine-1)-methyltransferase	Cytoplasm;Nucleolus	-	-
A0A0R4J216	Cys1	Cystin 1	12879	Cystin 1 OS=Mus musculus OX=10090 GN=Cys1 PE=1 SV=1	A0A0R4J216	12	1	1	145	5.1043	15564.9	A0A0R4J216	A0A0R4J216_MOUSE	Cys1	Cystin 1	162.027	805.588	162.027	1959.58	1880.17	162.027	1689.58	162.027	162.027	2769.17	162.027	162.027	GO:0001822|kidney development;GO:0003682|chromatin binding;GO:0003714|transcription corepressor activity;GO:0005515|protein binding;GO:0005634|nucleus;GO:0005737|cytoplasm;GO:0005829|cytosol;GO:0005856|cytoskeleton;GO:0005886|plasma membrane;GO:0005929|cilium;GO:0005930|axoneme;GO:0016020|membrane;GO:0036064|ciliary basal body;GO:0042995|cell projection;GO:0043433|negative regulation of DNA-bindi…	GO:0001822|kidney development;GO:0043433|negative regulation of DNA-binding transcription factor activity;GO:0045944|positive regulation of transcription by RNA polymerase II;GO:0048839|inner ear development	GO:0005634|nucleus;GO:0005737|cytoplasm;GO:0005829|cytosol;GO:0005856|cytoskeleton;GO:0005886|plasma membrane;GO:0005929|cilium;GO:0005930|axoneme;GO:0016020|membrane;GO:0036064|ciliary basal body;GO:0042995|cell projection;GO:0045121|membrane raft	GO:0003682|chromatin binding;GO:0003714|transcription corepressor activity;GO:0005515|protein binding	-	-	-	-	Cytoplasm;Membrane	-	-
A0A0R4J221	Plec	Plectin (Fragment)	18810	Plectin (Fragment) OS=Mus musculus OX=10090 GN=Plec PE=1 SV=1	A0A0R4J221;E9Q9J6;Q8C8S5	2	1	1	702	7.003	80670.4	A0A0R4J221;E9Q9J6;Q8C8S5	A0A0R4J221_MOUSE;E9Q9J6_MOUSE;Q8C8S5_MOUSE	Plec	Plectin (Fragment)	35577.2	33095.8	51625.2	20316.2	31582.8	33413.8	28602.9	37475.5	20558.1	19500.9	20929.3	22473	GO:0000902|cell morphogenesis;GO:0002162|dystroglycan binding;GO:0002522|leukocyte migration involved in immune response;GO:0003334|keratinocyte development;GO:0003779|actin binding;GO:0005198|structural molecule activity;GO:0005200|structural constituent of cytoskeleton;GO:0005515|protein binding;GO:0005737|cytoplasm;GO:0005741|mitochondrial outer membrane;GO:0005829|cytosol;GO:0005856|cytoskele…	GO:0000902|cell morphogenesis;GO:0002522|leukocyte migration involved in immune response;GO:0003334|keratinocyte development;GO:0006469|negative regulation of protein kinase activity;GO:0006997|nucleus organization;GO:0007005|mitochondrion organization;GO:0007015|actin filament organization;GO:0007519|skeletal muscle tissue development;GO:0007584|response to nutrient;GO:0010467|gene expression;GO…	GO:0005737|cytoplasm;GO:0005741|mitochondrial outer membrane;GO:0005829|cytosol;GO:0005856|cytoskeleton;GO:0005882|intermediate filament;GO:0005903|brush border;GO:0005925|focal adhesion;GO:0009925|basal plasma membrane;GO:0016020|membrane;GO:0016324|apical plasma membrane;GO:0016528|sarcoplasm;GO:0030016|myofibril;GO:0030018|Z disc;GO:0030054|cell junction;GO:0030056|hemidesmosome;GO:0030424|axo…	GO:0002162|dystroglycan binding;GO:0003779|actin binding;GO:0005198|structural molecule activity;GO:0005200|structural constituent of cytoskeleton;GO:0005515|protein binding;GO:0008092|cytoskeletal protein binding;GO:0008307|structural constituent of muscle;GO:0030506|ankyrin binding;GO:0043621|protein self-association;GO:0047485|protein N-terminus binding;GO:0051015|actin filament binding	mmu04820 Cytoskeleton in muscle cells	R-MMU-75153 Apoptotic execution phase;R-MMU-111465 Apoptotic cleavage of cellular proteins;R-MMU-109581 Apoptosis;R-MMU-446728 Cell junction organization;R-MMU-5357801 Programmed Cell Death;R-MMU-1500931 Cell-Cell communication;R-MMU-264870 Caspase-mediated cleavage of cytoskeletal proteins	WP572 EGFR1 signaling pathway;WP488 Alpha 6 beta 4 integrin signaling pathway	PF00307:Calponin homology (CH) domain;PF18373:Spectrin like domain;PF00681:Plectin repeat;PF03501:Plectin/S10 domain;PF17902:SH3 domain	Cytoplasm;Mitochondrion;Membrane	-	-
A0A0R4J256	Psmb9	Proteasome subunit beta	16912	Proteasome subunit beta OS=Mus musculus OX=10090 GN=Psmb9 PE=1 SV=1	A0A0R4J256;Q3TAR7;Q3U7A7	5	1	1	219	4.6307	23325.4	A0A0R4J256;Q3TAR7;Q3U7A7	A0A0R4J256_MOUSE;Q3TAR7_MOUSE;Q3U7A7_MOUSE	Psmb9	Proteasome subunit beta	48773.5	33619.3	28065	162.027	162.027	89348.8	84806.3	43877.9	115588	54026	109023	106256	GO:0000502|proteasome complex;GO:0002376|immune system process;GO:0004175|endopeptidase activity;GO:0004298|threonine-type endopeptidase activity;GO:0005634|nucleus;GO:0005654|nucleoplasm;GO:0005737|cytoplasm;GO:0005829|cytosol;GO:0005839|proteasome core complex;GO:0006508|proteolysis;GO:0008233|peptidase activity;GO:0009617|response to bacterium;GO:0010498|proteasomal protein catabolic process;G…	GO:0002376|immune system process;GO:0006508|proteolysis;GO:0009617|response to bacterium;GO:0010498|proteasomal protein catabolic process;GO:0019882|antigen processing and presentation;GO:0051603|proteolysis involved in cellular protein catabolic process;GO:2000116|regulation of cysteine-type endopeptidase activity	GO:0000502|proteasome complex;GO:0005634|nucleus;GO:0005654|nucleoplasm;GO:0005737|cytoplasm;GO:0005829|cytosol;GO:0005839|proteasome core complex;GO:0019774|proteasome core complex, beta-subunit complex;GO:1990111|spermatoproteasome complex	GO:0004175|endopeptidase activity;GO:0004298|threonine-type endopeptidase activity;GO:0008233|peptidase activity;GO:0016787|hydrolase activity;GO:0070628|proteasome binding	mmu03050 Proteasome	R-MMU-2262752 Cellular responses to stress;R-MMU-8953897 Cellular responses to stimuli;R-MMU-9711123 Cellular response to chemical stress;R-MMU-450531 Regulation of mRNA stability by proteins that bind AU-rich elements;R-MMU-5658442 Regulation of RAS by GAPs;R-MMU-9020702 Interleukin-1 signaling;R-MMU-9755511 KEAP1-NFE2L2 pathway;R-MMU-5621481 C-type lectin receptors (CLRs);R-MMU-6807070 PTEN Reg…	WP519 Proteasome degradation;WP1253 Type II interferon signaling (IFNG)	PF00227:Proteasome subunit	Cytoplasm	-	-
A0A0R4J274	Wnk1	WNK lysine deficient protein kinase 1	232341	WNK lysine deficient protein kinase 1 OS=Mus musculus OX=10090 GN=Wnk1 PE=1 SV=1	A0A0R4J274	14	3	3	433	5.9614	47104.8	A0A0R4J274	A0A0R4J274_MOUSE	Wnk1	WNK lysine deficient protein kinase 1	23739.6	14745.2	21777.7	15980.7	6904.8	11295.4	13184.5	18575.1	20974	162.027	162.027	23219.4	GO:0000166|nucleotide binding;GO:0000287|magnesium ion binding;GO:0002028|regulation of sodium ion transport;GO:0003084|positive regulation of systemic arterial blood pressure;GO:0004672|protein kinase activity;GO:0004674|protein serine/threonine kinase activity;GO:0004860|protein kinase inhibitor activity;GO:0005515|protein binding;GO:0005524|ATP binding;GO:0005737|cytoplasm;GO:0005829|cytosol;G…	GO:0002028|regulation of sodium ion transport;GO:0003084|positive regulation of systemic arterial blood pressure;GO:0006468|protein phosphorylation;GO:0006811|ion transport;GO:0007165|signal transduction;GO:0010766|negative regulation of sodium ion transport;GO:0010820|positive regulation of T cell chemotaxis;GO:0016310|phosphorylation;GO:0018105|peptidyl-serine phosphorylation;GO:0018107|peptidy…	GO:0005737|cytoplasm;GO:0005829|cytosol;GO:0016020|membrane	GO:0000166|nucleotide binding;GO:0000287|magnesium ion binding;GO:0004672|protein kinase activity;GO:0004674|protein serine/threonine kinase activity;GO:0004860|protein kinase inhibitor activity;GO:0005515|protein binding;GO:0005524|ATP binding;GO:0016301|kinase activity;GO:0016740|transferase activity;GO:0019869|chloride channel inhibitor activity;GO:0019870|potassium channel inhibitor activity;…	mmu04928 Parathyroid hormone synthesis, secretion and action	-	WP572 EGFR1 signaling pathway	PF00069:Protein kinase domain;PF12202:Oxidative-stress-responsive kinase 1 C-terminal domain	Cytoplasm;Membrane	-	-
A0A0R4J2A2	Anks1b	Ankyrin repeat and sterile alpha motif domain containing 1B	77531	Ankyrin repeat and sterile alpha motif domain containing 1B OS=Mus musculus OX=10090 GN=Anks1b PE=1 SV=1	A0A0R4J2A2	3	1	1	404	8.2469	45477.9	A0A0R4J2A2	A0A0R4J2A2_MOUSE	Anks1b	Ankyrin repeat and sterile alpha motif domain containing 1B	12203.9	13492.9	5502.29	4493.87	4397.02	5648.81	5264	9812.66	162.027	7847.28	162.027	3022.24	GO:0005515|protein binding;GO:0005634|nucleus;GO:0005737|cytoplasm;GO:0005829|cytosol;GO:0005886|plasma membrane;GO:0030054|cell junction;GO:0042995|cell projection;GO:0043231|intracellular membrane-bounded organelle;GO:0045202|synapse;GO:0046875|ephrin receptor binding;GO:0048013|ephrin receptor signaling pathway;GO:0097120|receptor localization to synapse;GO:0098685|Schaffer collateral - CA1 sy…	GO:0048013|ephrin receptor signaling pathway;GO:0097120|receptor localization to synapse;GO:0099527|postsynapse to nucleus signaling pathway;GO:0099565|chemical synaptic transmission, postsynaptic;GO:1900383|regulation of synaptic plasticity by receptor localization to synapse	GO:0005634|nucleus;GO:0005737|cytoplasm;GO:0005829|cytosol;GO:0005886|plasma membrane;GO:0030054|cell junction;GO:0042995|cell projection;GO:0043231|intracellular membrane-bounded organelle;GO:0045202|synapse;GO:0098685|Schaffer collateral - CA1 synapse	GO:0005515|protein binding;GO:0046875|ephrin receptor binding	-	-	-	PF00640:Phosphotyrosine interaction domain (PTB/PID);PF07647:SAM domain (Sterile alpha motif);PF12796:Ankyrin repeats (3 copies);PF00536:SAM domain (Sterile alpha motif)	Cytoplasm;Membrane	-	-
A0A0R4J2A7	Ccser2	Coiled-coil serine rich 2	72972	Coiled-coil serine rich 2 OS=Mus musculus OX=10090 GN=Ccser2 PE=1 SV=1	A0A0R4J2A7;A0A286YEB1	1	1	1	485	8.1701	54431.7	A0A0R4J2A7;A0A286YEB1	A0A0R4J2A7_MOUSE;A0A286YEB1_MOUSE	Ccser2	Coiled-coil serine rich 2	162.027	59855.1	64110.9	53287.3	28809.6	81082.9	79678.9	162.027	70138.2	33425.3	92691.1	76707.6	GO:0001578|microtubule bundle formation;GO:0005737|cytoplasm;GO:0005856|cytoskeleton;GO:0008017|microtubule binding;GO:0015630|microtubule cytoskeleton	GO:0001578|microtubule bundle formation	GO:0005737|cytoplasm;GO:0005856|cytoskeleton;GO:0015630|microtubule cytoskeleton	GO:0008017|microtubule binding	-	-	-	-	Cytoplasm	-	-
A0A0R5RP28	Scn2a	Sodium channel protein	110876	Sodium channel protein OS=Mus musculus OX=10090 GN=Scn2a PE=2 SV=1	A0A0R5RP28	1	1	1	2006	5.3406	227728	A0A0R5RP28	A0A0R5RP28_MOUSE	Scn2a	Sodium channel protein	162.027	19577.3	5068.22	5800.18	162.027	162.027	10173.3	9108.44	13810.4	4960.93	8237.89	162.027	GO:0001518|voltage-gated sodium channel complex;GO:0005216|ion channel activity;GO:0005244|voltage-gated ion channel activity;GO:0005248|voltage-gated sodium channel activity;GO:0005261|cation channel activity;GO:0005272|sodium channel activity;GO:0005886|plasma membrane;GO:0006811|ion transport;GO:0006814|sodium ion transport;GO:0007399|nervous system development;GO:0007613|memory;GO:0008627|int…	GO:0006811|ion transport;GO:0006814|sodium ion transport;GO:0007399|nervous system development;GO:0007613|memory;GO:0008627|intrinsic apoptotic signaling pathway in response to osmotic stress;GO:0019228|neuronal action potential;GO:0034765|regulation of ion transmembrane transport;GO:0035725|sodium ion transmembrane transport;GO:0051402|neuron apoptotic process;GO:0055085|transmembrane transport;…	GO:0001518|voltage-gated sodium channel complex;GO:0005886|plasma membrane;GO:0014704|intercalated disc;GO:0016020|membrane;GO:0016021|integral component of membrane;GO:0030315|T-tubule;GO:0030424|axon;GO:0031226|intrinsic component of plasma membrane;GO:0033268|node of Ranvier;GO:0033270|paranode region of axon;GO:0034706|sodium channel complex;GO:0043005|neuron projection;GO:0043194|axon initia…	GO:0005216|ion channel activity;GO:0005244|voltage-gated ion channel activity;GO:0005248|voltage-gated sodium channel activity;GO:0005261|cation channel activity;GO:0005272|sodium channel activity;GO:0031402|sodium ion binding;GO:0043522|leucine zipper domain binding;GO:0099508|voltage-gated ion channel activity involved in regulation of presynaptic membrane potential	mmu04742 Taste transduction	-	-	PF00520:Ion transport protein;PF11933:Cytoplasmic domain of voltage-gated Na+ ion channel;PF06512:Sodium ion transport-associated	Membrane	-	-
A0A0R5RP40	Scn11a	Sodium channel protein	24046	Sodium channel protein OS=Mus musculus OX=10090 GN=Scn11a PE=2 SV=1	A0A0R5RP40	1	1	1	1765	8.3352	201211	A0A0R5RP40	A0A0R5RP40_MOUSE	Scn11a	Sodium channel protein	162.027	86658.8	141936	162.027	200558	162.027	162.027	131028	162.027	169273	162.027	162.027	GO:0001518|voltage-gated sodium channel complex;GO:0005216|ion channel activity;GO:0005244|voltage-gated ion channel activity;GO:0005248|voltage-gated sodium channel activity;GO:0005261|cation channel activity;GO:0005272|sodium channel activity;GO:0005515|protein binding;GO:0005886|plasma membrane;GO:0006811|ion transport;GO:0006814|sodium ion transport;GO:0016020|membrane;GO:0016021|integral com…	GO:0006811|ion transport;GO:0006814|sodium ion transport;GO:0019228|neuronal action potential;GO:0034765|regulation of ion transmembrane transport;GO:0035725|sodium ion transmembrane transport;GO:0051930|regulation of sensory perception of pain;GO:0055085|transmembrane transport;GO:0086010|membrane depolarization during action potential	GO:0001518|voltage-gated sodium channel complex;GO:0005886|plasma membrane;GO:0016020|membrane;GO:0016021|integral component of membrane;GO:0030424|axon;GO:0044299|C-fiber	GO:0005216|ion channel activity;GO:0005244|voltage-gated ion channel activity;GO:0005248|voltage-gated sodium channel activity;GO:0005261|cation channel activity;GO:0005272|sodium channel activity;GO:0005515|protein binding	-	-	-	PF00520:Ion transport protein;PF06512:Sodium ion transport-associated	Membrane	-	-
A0A0U1RNG7	Kctd14	Potassium channel tetramerisation domain containing 14	233529	Potassium channel tetramerisation domain containing 14 OS=Mus musculus OX=10090 GN=Kctd14 PE=1 SV=1	A0A0U1RNG7;A0A0U1RPG8;Q5EER8	10	3	3	287	8.1424	33050.4	A0A0U1RNG7;A0A0U1RPG8;Q5EER8	A0A0U1RNG7_MOUSE;A0A0U1RPG8_MOUSE;Q5EER8_MOUSE	Kctd14	Potassium channel tetramerisation domain containing 14	28915.6	22291.7	6891.9	10132.4	10060.6	12322.3	24396	14029.6	28459.2	16341	34111.5	26017.8	GO:0003674|molecular_function;GO:0005575|cellular_component;GO:0008150|biological_process	GO:0008150|biological_process	GO:0005575|cellular_component	GO:0003674|molecular_function	-	-	-	PF02214:BTB/POZ domain	-	-	-
A0A0U1RNL9	Maz	MYC-associated zinc finger protein (purine-binding transcription factor)	17188	MYC-associated zinc finger protein (purine-binding transcription factor) OS=Mus musculus OX=10090 GN=Maz PE=1 SV=1	A0A0U1RNL9;Q05DR9	3	2	2	493	9.3856	51190.8	A0A0U1RNL9;Q05DR9	A0A0U1RNL9_MOUSE;Q05DR9_MOUSE	Maz	MYC-associated zinc finger protein (purine-binding transcription factor)	9516.94	17142.9	2939.44	7315.44	17632	14361	15621	14095.9	9229	14475.5	8012.07	10722.6	GO:0000122|negative regulation of transcription by RNA polymerase II;GO:0000978|RNA polymerase II cis-regulatory region sequence-specific DNA binding;GO:0000981|DNA-binding transcription factor activity, RNA polymerase II-specific;GO:0003677|DNA binding;GO:0003682|chromatin binding;GO:0005515|protein binding;GO:0005634|nucleus;GO:0005737|cytoplasm;GO:0006357|regulation of transcription by RNA pol…	GO:0000122|negative regulation of transcription by RNA polymerase II;GO:0006357|regulation of transcription by RNA polymerase II;GO:0006367|transcription initiation from RNA polymerase II promoter;GO:0006369|termination of RNA polymerase II transcription;GO:0008284|positive regulation of cell population proliferation;GO:0010628|positive regulation of gene expression;GO:0014068|positive regulation…	GO:0005634|nucleus;GO:0005737|cytoplasm	GO:0000978|RNA polymerase II cis-regulatory region sequence-specific DNA binding;GO:0000981|DNA-binding transcription factor activity, RNA polymerase II-specific;GO:0003677|DNA binding;GO:0003682|chromatin binding;GO:0005515|protein binding;GO:0046872|metal ion binding	-	-	-	PF00096:Zinc finger, C2H2 type	Cytoplasm	zf-C2H2	AnimalTFDB;TRRUST
A0A0U1RP81	Immt	MICOS complex subunit MIC60	76614	MICOS complex subunit MIC60 OS=Mus musculus OX=10090 GN=Immt PE=1 SV=1	A0A0U1RP81;Q3TQL4;Q3TVZ5;Q3U7N2	6	4	4	488	9.0229	53717.1	A0A0U1RP81;Q3TQL4;Q3TVZ5;Q3U7N2	A0A0U1RP81_MOUSE;Q3TQL4_MOUSE;Q3TVZ5_MOUSE;Q3U7N2_MOUSE	Immt	MICOS complex subunit MIC60	341501	370968	321713	286756	264620	371621	327176	372504	316022	343352	380290	294029	GO:0005515|protein binding;GO:0005739|mitochondrion;GO:0005743|mitochondrial inner membrane;GO:0005758|mitochondrial intermembrane space;GO:0016020|membrane;GO:0016021|integral component of membrane;GO:0042407|cristae formation;GO:0043209|myelin sheath;GO:0051560|mitochondrial calcium ion homeostasis;GO:0061617|MICOS complex	GO:0042407|cristae formation;GO:0051560|mitochondrial calcium ion homeostasis	GO:0005739|mitochondrion;GO:0005743|mitochondrial inner membrane;GO:0005758|mitochondrial intermembrane space;GO:0016020|membrane;GO:0016021|integral component of membrane;GO:0043209|myelin sheath;GO:0061617|MICOS complex	GO:0005515|protein binding	-	-	-	PF09731:Mitochondrial inner membrane protein	Cytoplasm;Mitochondrion;Membrane	-	-
A0A0U1RPA0	Plekha7	Pleckstrin homology domain containing, family A member 7 (Fragment)	233765	Pleckstrin homology domain containing, family A member 7 (Fragment) OS=Mus musculus OX=10090 GN=Plekha7 PE=1 SV=1	A0A0U1RPA0	2	2	2	1212	9.7056	137243	A0A0U1RPA0;A0A1L1SU82;A0A1L1SV63	A0A0U1RPA0_MOUSE	Plekha7	Pleckstrin homology domain containing, family A member 7 (Fragment)	2728.29	8601.59	3751.09	7851.01	162.027	3964.4	162.027	4798.25	162.027	5791.7	162.027	6554.91	GO:0005515|protein binding;GO:0005654|nucleoplasm;GO:0005737|cytoplasm;GO:0005813|centrosome;GO:0005829|cytosol;GO:0005856|cytoskeleton;GO:0005911|cell-cell junction;GO:0005915|zonula adherens;GO:0030054|cell junction;GO:0044331|cell-cell adhesion mediated by cadherin;GO:0045218|zonula adherens maintenance;GO:0046930|pore complex;GO:0046931|pore complex assembly;GO:0070097|delta-catenin binding;G…	GO:0044331|cell-cell adhesion mediated by cadherin;GO:0045218|zonula adherens maintenance;GO:0046931|pore complex assembly;GO:0090136|epithelial cell-cell adhesion	GO:0005654|nucleoplasm;GO:0005737|cytoplasm;GO:0005813|centrosome;GO:0005829|cytosol;GO:0005856|cytoskeleton;GO:0005911|cell-cell junction;GO:0005915|zonula adherens;GO:0030054|cell junction;GO:0046930|pore complex	GO:0005515|protein binding;GO:0070097|delta-catenin binding	-	-	-	PF00169:PH domain	Cytoplasm;Membrane;Centrosome	-	-
A0A0U1RPW2	Tjp1	Tight junction protein 1	21872	Tight junction protein 1 OS=Mus musculus OX=10090 GN=Tjp1 PE=1 SV=1	A0A0U1RPW2;B9EHJ3	1	1	1	1128	6.6643	127249	A0A0U1RPW2;B9EHJ3	A0A0U1RPW2_MOUSE;B9EHJ3_MOUSE	Tjp1	Tight junction protein 1	34508.4	27652.1	15105.7	26143.7	21556.6	11784.2	14589	42552.5	4209.8	34135.7	6571.53	39206.7	GO:0001825|blastocyst formation;GO:0005515|protein binding;GO:0005516|calmodulin binding;GO:0005634|nucleus;GO:0005737|cytoplasm;GO:0005829|cytosol;GO:0005886|plasma membrane;GO:0005911|cell-cell junction;GO:0005912|adherens junction;GO:0005921|gap junction;GO:0005923|bicellular tight junction;GO:0007605|sensory perception of sound;GO:0008013|beta-catenin binding;GO:0008022|protein C-terminus bin…	GO:0001825|blastocyst formation;GO:0007605|sensory perception of sound;GO:0008284|positive regulation of cell population proliferation;GO:0030335|positive regulation of cell migration;GO:0031032|actomyosin structure organization;GO:0034334|adherens junction maintenance;GO:0043066|negative regulation of apoptotic process;GO:0045216|cell-cell junction organization;GO:0051493|regulation of cytoskele…	GO:0005634|nucleus;GO:0005737|cytoplasm;GO:0005829|cytosol;GO:0005886|plasma membrane;GO:0005911|cell-cell junction;GO:0005912|adherens junction;GO:0005921|gap junction;GO:0005923|bicellular tight junction;GO:0009986|cell surface;GO:0014704|intercalated disc;GO:0016020|membrane;GO:0016323|basolateral plasma membrane;GO:0016324|apical plasma membrane;GO:0016327|apicolateral plasma membrane;GO:0030…	GO:0005515|protein binding;GO:0005516|calmodulin binding;GO:0008013|beta-catenin binding;GO:0008022|protein C-terminus binding;GO:0019904|protein domain specific binding;GO:0050839|cell adhesion molecule binding;GO:0071253|connexin binding	mmu04520 Adherens junction;mmu04540 Gap junction;mmu04530 Tight junction	R-MMU-75153 Apoptotic execution phase;R-MMU-111465 Apoptotic cleavage of cellular proteins;R-MMU-109581 Apoptosis;R-MMU-5357801 Programmed Cell Death;R-MMU-351906 Apoptotic cleavage of cell adhesion proteins;R-MMU-2028269 Signaling by Hippo;R-MMU-157858 Gap junction trafficking and regulation	-	PF00595:PDZ domain;PF00625:Guanylate kinase;PF07653:Variant SH3 domain;PF00791:ZU5 domain	Cytoplasm;Membrane	-	-
A0A140LHD4	Mrpl48	Mitochondrial ribosomal protein L48 (Fragment)	52443	Mitochondrial ribosomal protein L48 (Fragment) OS=Mus musculus OX=10090 GN=Mrpl48 PE=1 SV=2	A0A140LHD4;A0A140LHT6;A0A140LI38;E9QPQ8	16	1	1	74	5.6243	8421.78	A0A140LHD4;A0A140LHT6;A0A140LI38;E9QPQ8	A0A140LHD4_MOUSE;A0A140LHT6_MOUSE;A0A140LI38_MOUSE;E9QPQ8_MOUSE	Mrpl48	Mitochondrial ribosomal protein L48 (Fragment)	94496.7	34391.5	7990.84	69508.9	64141	23901.7	67578.8	72677.3	74579.1	40098.9	91761.5	95333.1	GO:0003674|molecular_function;GO:0005739|mitochondrion;GO:0005761|mitochondrial ribosome;GO:0005762|mitochondrial large ribosomal subunit;GO:0008150|biological_process	GO:0008150|biological_process	GO:0005739|mitochondrion;GO:0005761|mitochondrial ribosome;GO:0005762|mitochondrial large ribosomal subunit	GO:0003674|molecular_function	-	R-MMU-72766 Translation;R-MMU-5368287 Mitochondrial translation;R-MMU-5419276 Mitochondrial translation termination;R-MMU-5389840 Mitochondrial translation elongation	-	PF00338:Ribosomal protein S10p/S20e	Cytoplasm;Mitochondrion;Ribosome	-	-
A0A140LHS3	Fosb	FBJ osteosarcoma oncogene B	14282	FBJ osteosarcoma oncogene B OS=Mus musculus OX=10090 GN=Fosb PE=1 SV=1	A0A140LHS3	7	1	1	201	4.1292	21004	A0A140LHS3	A0A140LHS3_MOUSE	Fosb	FBJ osteosarcoma oncogene B	162.027	162.027	162.027	162.027	48023.3	38463.9	42967.9	162.027	162.027	162.027	162.027	162.027	GO:0000978|RNA polymerase II cis-regulatory region sequence-specific DNA binding;GO:0000981|DNA-binding transcription factor activity, RNA polymerase II-specific;GO:0001228|DNA-binding transcription activator activity, RNA polymerase II-specific;GO:0003677|DNA binding;GO:0003690|double-stranded DNA binding;GO:0003700|DNA-binding transcription factor activity;GO:0005634|nucleus;GO:0005654|nucleopl…	GO:0006355|regulation of transcription, DNA-templated;GO:0006357|regulation of transcription by RNA polymerase II;GO:0006366|transcription by RNA polymerase II;GO:0045944|positive regulation of transcription by RNA polymerase II;GO:0071277|cellular response to calcium ion	GO:0005634|nucleus;GO:0005654|nucleoplasm;GO:0043231|intracellular membrane-bounded organelle	GO:0000978|RNA polymerase II cis-regulatory region sequence-specific DNA binding;GO:0000981|DNA-binding transcription factor activity, RNA polymerase II-specific;GO:0001228|DNA-binding transcription activator activity, RNA polymerase II-specific;GO:0003677|DNA binding;GO:0003690|double-stranded DNA binding;GO:0003700|DNA-binding transcription factor activity;GO:0043565|sequence-specific DNA bindi…	mmu04380 Osteoclast differentiation;mmu05030 Cocaine addiction;mmu05031 Amphetamine addiction;mmu04657 IL-17 signaling pathway;mmu05034 Alcoholism	-	-	PF00170:bZIP transcription factor	-	TF_bZIP	AnimalTFDB;TRRUST
A0A140LHX5	Unc13b	Unc-13 homolog B	22249	Unc-13 homolog B OS=Mus musculus OX=10090 GN=Unc13b PE=1 SV=1	A0A140LHX5	3	3	5	1982	5.5603	222037	A0A140LHX5	A0A140LHX5_MOUSE	Unc13b	Unc-13 homolog B	6706.15	162.027	7352.22	15281.4	9865.87	9148.48	9961.74	8088.39	28415.9	9229.25	5187.69	15357.9	GO:0001566|non-kinase phorbol ester receptor activity;GO:0005509|calcium ion binding;GO:0005516|calmodulin binding;GO:0005543|phospholipid binding;GO:0005737|cytoplasm;GO:0005794|Golgi apparatus;GO:0005829|cytosol;GO:0005886|plasma membrane;GO:0006887|exocytosis;GO:0007268|chemical synaptic transmission;GO:0007528|neuromuscular junction development;GO:0010808|positive regulation of synaptic vesic…	GO:0006887|exocytosis;GO:0007268|chemical synaptic transmission;GO:0007528|neuromuscular junction development;GO:0010808|positive regulation of synaptic vesicle priming;GO:0016079|synaptic vesicle exocytosis;GO:0016081|synaptic vesicle docking;GO:0016082|synaptic vesicle priming;GO:0016188|synaptic vesicle maturation;GO:0031914|negative regulation of synaptic plasticity;GO:0035249|synaptic transm…	GO:0005737|cytoplasm;GO:0005794|Golgi apparatus;GO:0005829|cytosol;GO:0005886|plasma membrane;GO:0016020|membrane;GO:0030054|cell junction;GO:0030672|synaptic vesicle membrane;GO:0031594|neuromuscular junction;GO:0032009|early phagosome;GO:0042734|presynaptic membrane;GO:0043195|terminal bouton;GO:0044305|calyx of Held;GO:0045202|synapse;GO:0048786|presynaptic active zone;GO:0097060|synaptic memb…	GO:0001566|non-kinase phorbol ester receptor activity;GO:0005509|calcium ion binding;GO:0005516|calmodulin binding;GO:0005543|phospholipid binding;GO:0017075|syntaxin-1 binding;GO:0019905|syntaxin binding;GO:0019992|diacylglycerol binding;GO:0030742|GTP-dependent protein binding;GO:0046872|metal ion binding	mmu04721 Synaptic vesicle cycle	R-MMU-112315 Transmission across Chemical Synapses;R-MMU-112316 Neuronal System;R-MMU-212676 Dopamine Neurotransmitter Release Cycle;R-MMU-112310 Neurotransmitter release cycle;R-MMU-181429 Serotonin Neurotransmitter Release Cycle;R-MMU-264642 Acetylcholine Neurotransmitter Release Cycle;R-MMU-210500 Glutamate Neurotransmitter Release Cycle;R-MMU-181430 Norepinephrine Neurotransmitter Release Cyc…	-	PF00168:C2 domain;PF00130:Phorbol esters/diacylglycerol binding domain (C1 domain);PF06292:MUN domain	Cytoplasm;Membrane;Golgi apparatus	-	-
A0A140LIF8	Irgm2	Immunity-related GTPase family M protein 2	54396	Immunity-related GTPase family M protein 2 OS=Mus musculus OX=10090 GN=Irgm2 PE=1 SV=2	A0A140LIF8	5	2	2	395	6.9245	45204.9	A0A140LIF8;A0A9L6JKG1;Q6ZQL9;U5NJF3	IRGM2_MOUSE	Irgm2	Immunity-related GTPase family M protein 2	25339.2	12759.7	30837.1	11337	10354.1	40968	39934	14936.3	29945.7	162.027	38511.6	31875.4	GO:0003924|GTPase activity;GO:0005737|cytoplasm;GO:0005789|endoplasmic reticulum membrane;GO:0005794|Golgi apparatus;GO:0006952|defense response;GO:0009617|response to bacterium;GO:0034341|response to interferon-gamma;GO:0035458|cellular response to interferon-beta;GO:0042742|defense response to bacterium;GO:0042832|defense response to protozoan	GO:0006952|defense response;GO:0009617|response to bacterium;GO:0034341|response to interferon-gamma;GO:0035458|cellular response to interferon-beta;GO:0042742|defense response to bacterium;GO:0042832|defense response to protozoan	GO:0005737|cytoplasm;GO:0005789|endoplasmic reticulum membrane;GO:0005794|Golgi apparatus	GO:0003924|GTPase activity	mmu05145 Toxoplasmosis;mmu04621 NOD-like receptor signaling pathway	-	-	PF05049:Interferon-inducible GTPase (IIGP)	Cytoplasm;Membrane;Golgi apparatus;Endoplasmic reticulum	-	-
A0A140LIW3	Frmpd3	FERM and PDZ domain containing 3	245643	FERM and PDZ domain containing 3 OS=Mus musculus OX=10090 GN=Frmpd3 PE=1 SV=1	A0A140LIW3;A0A3G0YW97	13	22	22	1774	8.0469	195349	A0A140LIW3;A0A3G0YW97	A0A140LIW3_MOUSE;A0A3G0YW97_MOUSE	Frmpd3	FERM and PDZ domain containing 3	104957	111758	92890.6	77969.1	73625.9	66417.3	83347.5	99532.7	69628.6	55463	31674.2	45450.3	GO:0003674|molecular_function;GO:0005575|cellular_component;GO:0008150|biological_process	GO:0008150|biological_process	GO:0005575|cellular_component	GO:0003674|molecular_function	-	-	-	PF00595:PDZ domain;PF00373:FERM central domain	-	-	-
A0A140LIZ7	Nhsl1	NHS like 1	215819	NHS like 1 OS=Mus musculus OX=10090 GN=Nhsl1 PE=1 SV=1	A0A140LIZ7	2	4	4	1617	7.3781	172647	A0A140LIZ7	A0A140LIZ7_MOUSE	Nhsl1	NHS like 1	26546.9	43741.7	29048.4	33920.1	39022.6	49200.8	43354.1	21139.4	40818	52830.8	40869.2	36077.8	GO:0003674|molecular_function;GO:0030154|cell differentiation	GO:0030154|cell differentiation	-	GO:0003674|molecular_function	-	-	-	PF15273:NHS-like protein	-	-	-
A0A140LJ04	Zzef1	Zinc finger, ZZ-type with EF hand domain 1	195018	Zinc finger, ZZ-type with EF hand domain 1 OS=Mus musculus OX=10090 GN=Zzef1 PE=1 SV=1	A0A140LJ04	1	1	1	2953	5.9839	331300	A0A140LJ04	A0A140LJ04_MOUSE	Zzef1	Zinc finger, ZZ-type with EF hand domain 1	7535.33	162.027	162.027	5662.65	162.027	4265.64	4006.98	14046.4	7695.01	162.027	6772.82	5561.07	GO:0003713|transcription coactivator activity;GO:0005509|calcium ion binding;GO:0007405|neuroblast proliferation;GO:0008270|zinc ion binding;GO:0008542|visual learning;GO:0009986|cell surface;GO:0016567|protein ubiquitination;GO:0035064|methylated histone binding;GO:0035249|synaptic transmission, glutamatergic;GO:0045202|synapse;GO:0046872|metal ion binding;GO:0048167|regulation of synaptic plast…	GO:0007405|neuroblast proliferation;GO:0008542|visual learning;GO:0016567|protein ubiquitination;GO:0035249|synaptic transmission, glutamatergic;GO:0048167|regulation of synaptic plasticity;GO:0050730|regulation of peptidyl-tyrosine phosphorylation	GO:0009986|cell surface;GO:0045202|synapse;GO:0048786|presynaptic active zone;GO:0098794|postsynapse	GO:0003713|transcription coactivator activity;GO:0005509|calcium ion binding;GO:0008270|zinc ion binding;GO:0035064|methylated histone binding;GO:0046872|metal ion binding;GO:0061659|ubiquitin-like protein ligase activity;GO:0070577|lysine-acetylated histone binding	-	-	-	PF00569:Zinc finger, ZZ type;PF03256:Anaphase-promoting complex, subunit 10 (APC10)	-	-	-
A0A140LJC7	Gm19410	Predicted gene, 19410	100502846	Predicted gene, 19410 OS=Mus musculus OX=10090 GN=Gm19410 PE=3 SV=1	A0A140LJC7	1	2	2	2098	4.9337	231588	A0A140LJC7	A0A140LJC7_MOUSE	Gm19410	Predicted gene, 19410	17712.7	5491.26	19790.5	162.027	13301.8	162.027	162.027	11866.5	162.027	162.027	10345.1	11156.4	NA|NA	-	-	-	-	-	-	-	-	-	-
A0A140LJD2	Tanc2	Tetratricopeptide repeat, ankyrin repeat and coiled-coil containing 2 (Fragment)	77097	Tetratricopeptide repeat, ankyrin repeat and coiled-coil containing 2 (Fragment) OS=Mus musculus OX=10090 GN=Tanc2 PE=1 SV=1	A0A140LJD2	15	2	2	152	4.8121	16369.4	A0A140LJD2	A0A140LJD2_MOUSE	Tanc2	Tetratricopeptide repeat, ankyrin repeat and coiled-coil containing 2 (Fragment)	44329.9	45184.8	50377.1	31260.7	50703.6	55589.9	37630.6	57772.6	12635.4	52725.7	24260.1	39461.6	GO:0001701|in utero embryonic development;GO:0003674|molecular_function;GO:0005829|cytosol;GO:0030054|cell junction;GO:0030424|axon;GO:0042995|cell projection;GO:0043197|dendritic spine;GO:0045202|synapse;GO:0060998|regulation of dendritic spine development;GO:0061001|regulation of dendritic spine morphogenesis;GO:0099519|dense core granule cytoskeletal transport	GO:0001701|in utero embryonic development;GO:0060998|regulation of dendritic spine development;GO:0061001|regulation of dendritic spine morphogenesis;GO:0099519|dense core granule cytoskeletal transport	GO:0005829|cytosol;GO:0030054|cell junction;GO:0030424|axon;GO:0042995|cell projection;GO:0043197|dendritic spine;GO:0045202|synapse	GO:0003674|molecular_function	-	-	-	PF13181:Tetratricopeptide repeat;PF12796:Ankyrin repeats (3 copies);PF00023:Ankyrin repeat	Cytoplasm	-	-
A0A140LJK6	4930438A08Rik	RIKEN cDNA 4930438A08 gene	73988	RIKEN cDNA 4930438A08 gene OS=Mus musculus OX=10090 GN=4930438A08Rik PE=1 SV=1	A0A140LJK6	3	1	1	305	8.4833	33687.9	A0A140LJK6	A0A140LJK6_MOUSE	4930438A08Rik	RIKEN cDNA 4930438A08 gene	57380.5	62592.7	45161.3	39522.8	49122.1	49514	59463.5	41800.9	34087.6	76873.9	82996.7	42352.1	GO:0001716|L-amino-acid oxidase activity;GO:0005575|cellular_component;GO:0009063|cellular amino acid catabolic process;GO:0016491|oxidoreductase activity;GO:0046592|polyamine oxidase activity	GO:0009063|cellular amino acid catabolic process	GO:0005575|cellular_component	GO:0001716|L-amino-acid oxidase activity;GO:0016491|oxidoreductase activity;GO:0046592|polyamine oxidase activity	mmu01100 Metabolic pathways;mmu00280 Valine, leucine and isoleucine degradation;mmu00250 Alanine, aspartate and glutamate metabolism;mmu00270 Cysteine and methionine metabolism;mmu00350 Tyrosine metabolism;mmu00380 Tryptophan metabolism;mmu00360 Phenylalanine metabolism	-	-	PF01593:Flavin containing amine oxidoreductase	-	-	-
A0A140T8M1	Igkv10-96	Immunoglobulin kappa variable 10-96 (Fragment)	692165	Immunoglobulin kappa variable 10-96 (Fragment) OS=Mus musculus OX=10090 GN=Igkv10-96 PE=4 SV=2	A0A140T8M1;A1A540	25	2	2	115	5.6871	12681.2	P01644;P01645;P01646;P01647;P01648;P04946;A0A140T8M1;A1A540;A2NVE9;A2NVF0	A0A140T8M1_MOUSE;A1A540_MOUSE	Igkv10-96	Immunoglobulin kappa variable 10-96 (Fragment)	11146	162.027	162.027	32790.9	26932.3	162.027	162.027	162.027	40117.9	162.027	60006.6	69161.9	GO:0002377|immunoglobulin production;GO:0005615|extracellular space;GO:0006955|immune response	GO:0002377|immunoglobulin production;GO:0006955|immune response	GO:0005615|extracellular space	-	-	-	-	-	Extracellular region	-	-
A0A140T8M2	Igkv12-44	Immunoglobulin kappa variable 12-44 (Fragment)	545851	Immunoglobulin kappa variable 12-44 (Fragment) OS=Mus musculus OX=10090 GN=Igkv12-44 PE=1 SV=2	A0A140T8M2	11	1	1	115	7.7383	12557.2	P01636;A0A140T8M2;A2NMA3	A0A140T8M2_MOUSE	Igkv12-44	Immunoglobulin kappa variable 12-44 (Fragment)	162.027	162.027	162.027	162.027	162.027	162.027	162.027	162.027	7850.13	162.027	4229.82	162.027	GO:0002377|immunoglobulin production;GO:0005615|extracellular space;GO:0006955|immune response;GO:0042802|identical protein binding	GO:0002377|immunoglobulin production;GO:0006955|immune response	GO:0005615|extracellular space	GO:0042802|identical protein binding	-	-	-	-	Extracellular region	-	-
A0A140T8M3	Igkv8-30	Immunoglobulin kappa chain variable 8-30 (Fragment)	384419	Immunoglobulin kappa chain variable 8-30 (Fragment) OS=Mus musculus OX=10090 GN=Igkv8-30 PE=1 SV=2	A0A140T8M3;B5UB63;B5UB65	32	0	3	121	6.15	13335.1	A0A140T8M3;A2N494;B5UB61;B5UB63;B5UB65	A0A140T8M3_MOUSE;B5UB63_MOUSE;B5UB65_MOUSE	CP1-10VL;CP3-10VL;Igkv8-30	Immunoglobulin kappa chain variable 8-30 (Fragment)	162.027	162.027	162.027	162.027	162.027	162.027	162.027	162.027	8712.29	162.027	11829.3	10487.8	GO:0002377|immunoglobulin production;GO:0005615|extracellular space;GO:0006955|immune response	GO:0002377|immunoglobulin production;GO:0006955|immune response	GO:0005615|extracellular space	-	-	-	-	-	Extracellular region	-	-
A0A140T8M5	Igkv6-15	Immunoglobulin kappa variable 6-15 (Fragment)	108022	Immunoglobulin kappa variable 6-15 (Fragment) OS=Mus musculus OX=10090 GN=Igkv6-15 PE=1 SV=2	A0A140T8M5	8	1	1	115	4.5452	12757.2	A0A140T8M5	A0A140T8M5_MOUSE	Igkv6-15	Immunoglobulin kappa variable 6-15 (Fragment)	162.027	162.027	162.027	43177.7	14912	162.027	162.027	31043.7	61262.3	8438.8	19193.1	43282.2	GO:0002377|immunoglobulin production;GO:0005615|extracellular space;GO:0006955|immune response	GO:0002377|immunoglobulin production;GO:0006955|immune response	GO:0005615|extracellular space	-	-	-	-	-	Extracellular region	-	-
A0A140T8N9	Igkv6-32	Immunoglobulin kappa variable 6-32 (Fragment)	434039	Immunoglobulin kappa variable 6-32 (Fragment) OS=Mus musculus OX=10090 GN=Igkv6-32 PE=1 SV=2	A0A140T8N9	8	1	1	115	7.7033	12656.3	A0A140T8N9;Q9JL74	A0A140T8N9_MOUSE	Igkv6-32	Immunoglobulin kappa variable 6-32 (Fragment)	13086.1	162.027	162.027	162.027	162.027	162.027	162.027	162.027	130772	15889.3	31757.4	39689.7	GO:0002377|immunoglobulin production;GO:0005615|extracellular space;GO:0006955|immune response	GO:0002377|immunoglobulin production;GO:0006955|immune response	GO:0005615|extracellular space	-	-	-	-	-	Extracellular region	-	-
A0A140T8P1	Igkv6-14	Immunoglobulin kappa variable 6-14 (Fragment)	667881	Immunoglobulin kappa variable 6-14 (Fragment) OS=Mus musculus OX=10090 GN=Igkv6-14 PE=1 SV=2	A0A140T8P1	8	1	1	115	6.4408	12848.5	A0A140T8P1	A0A140T8P1_MOUSE	Igkv6-14	Immunoglobulin kappa variable 6-14 (Fragment)	162.027	162.027	162.027	162.027	162.027	162.027	162.027	162.027	119698	162.027	17479.9	15979	GO:0002377|immunoglobulin production;GO:0005615|extracellular space;GO:0006955|immune response;GO:0009617|response to bacterium	GO:0002377|immunoglobulin production;GO:0006955|immune response;GO:0009617|response to bacterium	GO:0005615|extracellular space	-	-	-	-	-	Extracellular region	-	-
A0A140T8P3	Igkv15-103	Immunoglobulin kappa chain variable 15-103 (Fragment)	692169	Immunoglobulin kappa chain variable 15-103 (Fragment) OS=Mus musculus OX=10090 GN=Igkv15-103 PE=1 SV=2	A0A140T8P3	10	1	1	115	7.6673	12547.4	A0A140T8P3	A0A140T8P3_MOUSE	Igkv15-103	Immunoglobulin kappa chain variable 15-103 (Fragment)	162.027	162.027	162.027	162.027	162.027	162.027	162.027	162.027	9456.98	162.027	11520.5	6959.16	GO:0002377|immunoglobulin production;GO:0005615|extracellular space;GO:0006955|immune response	GO:0002377|immunoglobulin production;GO:0006955|immune response	GO:0005615|extracellular space	-	-	-	-	-	Extracellular region	-	-
A0A140T8P5	Igkv8-24	Immunoglobulin kappa chain variable 8-24 (Fragment)	677858	Immunoglobulin kappa chain variable 8-24 (Fragment) OS=Mus musculus OX=10090 GN=Igkv8-24 PE=1 SV=2	A0A140T8P5	10	1	1	121	5.7029	13264	A0A140T8P5;A2N1N1	A0A140T8P5_MOUSE	Igkv8-24	Immunoglobulin kappa chain variable 8-24 (Fragment)	162.027	162.027	162.027	162.027	162.027	162.027	162.027	162.027	23343.5	4081.74	4109.53	7546.44	GO:0002377|immunoglobulin production;GO:0005615|extracellular space;GO:0006955|immune response	GO:0002377|immunoglobulin production;GO:0006955|immune response	GO:0005615|extracellular space	-	-	-	-	-	Extracellular region	-	-
A0A140T8T2	Slit2	Slit guidance ligand 2	20563	Slit guidance ligand 2 OS=Mus musculus OX=10090 GN=Slit2 PE=1 SV=1	A0A140T8T2;B2RX05;G3UYX7	1	1	1	1533	6.9151	170262	G3UYX7;A0A140T8T2;B2RX05	A0A140T8T2_MOUSE;B2RX05_MOUSE;G3UYX7_MOUSE	Slit2	Slit guidance ligand 2	16595	23920.2	12273	12797.3	162.027	11458.5	20837.7	12708.3	162.027	25857.3	9693.55	19565.2	GO:0001656|metanephros development;GO:0001657|ureteric bud development;GO:0001701|in utero embryonic development;GO:0001822|kidney development;GO:0001933|negative regulation of protein phosphorylation;GO:0002042|cell migration involved in sprouting angiogenesis;GO:0002689|negative regulation of leukocyte chemotaxis;GO:0003180|aortic valve morphogenesis;GO:0003184|pulmonary valve morphogenesis;GO:…	GO:0001656|metanephros development;GO:0001657|ureteric bud development;GO:0001701|in utero embryonic development;GO:0001822|kidney development;GO:0001933|negative regulation of protein phosphorylation;GO:0002042|cell migration involved in sprouting angiogenesis;GO:0002689|negative regulation of leukocyte chemotaxis;GO:0003180|aortic valve morphogenesis;GO:0003184|pulmonary valve morphogenesis;GO:…	GO:0005576|extracellular region;GO:0005615|extracellular space;GO:0005737|cytoplasm;GO:0005886|plasma membrane;GO:0009986|cell surface;GO:0062023|collagen-containing extracellular matrix	GO:0005095|GTPase inhibitor activity;GO:0005102|signaling receptor binding;GO:0005201|extracellular matrix structural constituent;GO:0005509|calcium ion binding;GO:0005515|protein binding;GO:0008201|heparin binding;GO:0042802|identical protein binding;GO:0042803|protein homodimerization activity;GO:0043237|laminin-1 binding;GO:0043394|proteoglycan binding;GO:0043395|heparan sulfate proteoglycan b…	mmu04360 Axon guidance	R-MMU-422475 Axon guidance;R-MMU-9675108 Nervous system development;R-MMU-376176 Signaling by ROBO receptors;R-MMU-1266738 Developmental Biology	WP2432 Spinal cord injury;WP4820 GDNF/RET signaling axis	PF13855:Leucine rich repeat;PF01463:Leucine rich repeat C-terminal domain;PF01462:Leucine rich repeat N-terminal domain;PF00054:Laminin G domain;PF00008:EGF-like domain;PF12661:Human growth factor-like EGF	Cytoplasm;Membrane;Extracellular region	-	-
A0A140T8T5	Map4	Microtubule-associated protein	17758	Microtubule-associated protein OS=Mus musculus OX=10090 GN=Map4 PE=1 SV=1	A0A140T8T5	3	1	1	414	11.044	41784.3	A0A140T8T5	A0A140T8T5_MOUSE	Map4	Microtubule-associated protein	63530.8	67216.6	74789.8	76787.8	90531.5	107664	59049.8	80266.7	34802.4	86423.7	56877.5	55464.5	GO:0000226|microtubule cytoskeleton organization;GO:0005515|protein binding;GO:0005737|cytoplasm;GO:0005815|microtubule organizing center;GO:0005829|cytosol;GO:0005856|cytoskeleton;GO:0005874|microtubule;GO:0005886|plasma membrane;GO:0005930|axoneme;GO:0007052|mitotic spindle organization;GO:0008017|microtubule binding;GO:0014069|postsynaptic density;GO:0015630|microtubule cytoskeleton;GO:0015631…	GO:0000226|microtubule cytoskeleton organization;GO:0007052|mitotic spindle organization;GO:0031175|neuron projection development;GO:0051012|microtubule sliding;GO:0051294|establishment of spindle orientation;GO:0051301|cell division;GO:1902856|negative regulation of non-motile cilium assembly	GO:0005737|cytoplasm;GO:0005815|microtubule organizing center;GO:0005829|cytosol;GO:0005856|cytoskeleton;GO:0005874|microtubule;GO:0005886|plasma membrane;GO:0005930|axoneme;GO:0014069|postsynaptic density;GO:0015630|microtubule cytoskeleton;GO:0030424|axon;GO:0043005|neuron projection;GO:0072686|mitotic spindle	GO:0005515|protein binding;GO:0008017|microtubule binding;GO:0015631|tubulin binding	-	-	WP1983 Splicing factor NOVA regulated synaptic proteins	PF00418:Tau and MAP protein, tubulin-binding repeat	Cytoplasm;Membrane	-	-
A0A1B0GQW2	Cyth2	Cytohesin 2 (Fragment)	19158	Cytohesin 2 (Fragment) OS=Mus musculus OX=10090 GN=Cyth2 PE=1 SV=1	A0A1B0GQW2;A0A991EQU8	12	1	1	140	5.1026	15398.2	A0A991EQU8;A0A1B0GQW2	A0A1B0GQW2_MOUSE;A0A991EQU8_MOUSE	Cyth2	Cytohesin 2 (Fragment)	8529.91	5375.09	13115.9	4567.53	4446.6	9016.83	10036	6085.79	5684.2	11666	6542.32	5235.81	GO:0001726|ruffle;GO:0005085|guanyl-nucleotide exchange factor activity;GO:0005515|protein binding;GO:0005737|cytoplasm;GO:0005886|plasma membrane;GO:0005923|bicellular tight junction;GO:0008289|lipid binding;GO:0016020|membrane;GO:0030054|cell junction;GO:0030155|regulation of cell adhesion;GO:0032012|regulation of ARF protein signal transduction;GO:0042995|cell projection;GO:0070679|inositol 1,…	GO:0030155|regulation of cell adhesion;GO:0032012|regulation of ARF protein signal transduction;GO:2000171|negative regulation of dendrite development	GO:0001726|ruffle;GO:0005737|cytoplasm;GO:0005886|plasma membrane;GO:0005923|bicellular tight junction;GO:0016020|membrane;GO:0030054|cell junction;GO:0042995|cell projection	GO:0005085|guanyl-nucleotide exchange factor activity;GO:0005515|protein binding;GO:0008289|lipid binding;GO:0070679|inositol 1,4,5 trisphosphate binding	mmu05132 Salmonella infection;mmu04144 Endocytosis;mmu04072 Phospholipase D signaling pathway	R-MMU-6811442 Intra-Golgi and retrograde Golgi-to-ER traffic;R-MMU-6811438 Intra-Golgi traffic	-	PF00169:PH domain;PF01369:Sec7 domain	Cytoplasm;Membrane	-	-
A0A1B0GR85	2900026A02Rik	RIKEN cDNA 2900026A02 gene	243219	RIKEN cDNA 2900026A02 gene OS=Mus musculus OX=10090 GN=2900026A02Rik PE=1 SV=1	A0A1B0GR85	11	8	19	1767	9.5441	192731	A0A1B0GR85;A0A1D5RLN6;Q8BRV5	A0A1B0GR85_MOUSE	2900026A02Rik	RIKEN cDNA 2900026A02 gene	228287	311222	106619	226068	194371	128724	187015	242037	128607	233521	116801	150375	GO:0003674|molecular_function;GO:0005575|cellular_component;GO:0008150|biological_process	GO:0008150|biological_process	GO:0005575|cellular_component	GO:0003674|molecular_function	-	-	-	PF15327:Tankyrase binding protein C terminal domain	-	-	-
A0A1B0GRB6	Brd3os	Bromodomain containing 3, opposite strand	100504116	Bromodomain containing 3, opposite strand OS=Mus musculus OX=10090 GN=Brd3os PE=1 SV=1	A0A1B0GRB6	30	2	2	84	9.801	9722.03	A0A1B0GRB6	A0A1B0GRB6_MOUSE	Brd3os	Bromodomain containing 3, opposite strand	30907.1	16658.2	18738.3	162.027	13933.6	17916.2	21332.9	162.027	162.027	162.027	9942.08	11768.4	GO:0003674|molecular_function;GO:0005575|cellular_component;GO:0008150|biological_process	GO:0008150|biological_process	GO:0005575|cellular_component	GO:0003674|molecular_function	-	-	-	-	-	-	-
A0A1B0GRV0	Bpnt1	3'(2'),5'-bisphosphate nucleotidase 1	23827	3'(2'),5'-bisphosphate nucleotidase 1 OS=Mus musculus OX=10090 GN=Bpnt1 PE=1 SV=1	A0A1B0GRV0	6	3	3	323	5.6226	34973.9	A0A1B0GRV0	A0A1B0GRV0_MOUSE	Bpnt1	3'(2'),5'-bisphosphate nucleotidase 1	109324	115990	70823.2	80551.4	99318.9	113967	107173	123809	94830.6	102056	101075	114881	GO:0000287|magnesium ion binding;GO:0004441|inositol-1,4-bisphosphate 1-phosphatase activity;GO:0008441|3'(2'),5'-bisphosphate nucleotidase activity;GO:0016787|hydrolase activity;GO:0046854|phosphatidylinositol phosphate biosynthetic process;GO:0046855|inositol phosphate dephosphorylation;GO:0046872|metal ion binding	GO:0046854|phosphatidylinositol phosphate biosynthetic process;GO:0046855|inositol phosphate dephosphorylation	-	GO:0000287|magnesium ion binding;GO:0004441|inositol-1,4-bisphosphate 1-phosphatase activity;GO:0008441|3'(2'),5'-bisphosphate nucleotidase activity;GO:0016787|hydrolase activity;GO:0046872|metal ion binding	mmu01100 Metabolic pathways;mmu00920 Sulfur metabolism	R-MMU-156584 Cytosolic sulfonation of small molecules;R-MMU-156580 Phase II - Conjugation of compounds;R-MMU-211859 Biological oxidations	-	PF00459:Inositol monophosphatase family	-	-	-
A0A1B0GS08	Stum	Mechanosensory transduction mediator	381310	Mechanosensory transduction mediator OS=Mus musculus OX=10090 GN=Stum PE=1 SV=1	A0A1B0GS08	7	1	1	138	7.6732	14775.5	A0A1B0GS08	A0A1B0GS08_MOUSE	Stum	Mechanosensory transduction mediator	71632	145918	55124.9	70248.7	33261.1	59824.4	90240.7	47090.9	110690	25593.9	49853.7	61080.9	GO:0003674|molecular_function;GO:0005575|cellular_component;GO:0008150|biological_process;GO:0016020|membrane;GO:0016021|integral component of membrane	GO:0008150|biological_process	GO:0005575|cellular_component;GO:0016020|membrane;GO:0016021|integral component of membrane	GO:0003674|molecular_function	-	-	-	PF15795:Ectodermal ciliogenesis protein	Membrane	-	-
A0A1B0GS31	Ankrd37	Ankyrin repeat domain 37 (Fragment)	654824	Ankyrin repeat domain 37 (Fragment) OS=Mus musculus OX=10090 GN=Ankrd37 PE=4 SV=1	A0A1B0GS31	12	1	1	74	11.6552	7596.49	A0A1B0GS31	A0A1B0GS31_MOUSE	Ankrd37	Ankyrin repeat domain 37 (Fragment)	17821.3	5553.32	162.027	4506.67	162.027	162.027	162.027	162.027	162.027	162.027	162.027	162.027	GO:0005515|protein binding;GO:0005634|nucleus;GO:0005654|nucleoplasm;GO:0005737|cytoplasm;GO:0005739|mitochondrion;GO:0005829|cytosol;GO:0008150|biological_process	GO:0008150|biological_process	GO:0005634|nucleus;GO:0005654|nucleoplasm;GO:0005737|cytoplasm;GO:0005739|mitochondrion;GO:0005829|cytosol	GO:0005515|protein binding	-	-	-	PF12796:Ankyrin repeats (3 copies)	Cytoplasm;Mitochondrion	-	-
A0A1B0GSU2	Timm10b	Mitochondrial import inner membrane translocase subunit	14356	Mitochondrial import inner membrane translocase subunit OS=Mus musculus OX=10090 GN=Timm10b PE=1 SV=1	A0A1B0GSU2	14	1	1	99	8.5153	11429.2	A0A1B0GSU2	A0A1B0GSU2_MOUSE	Timm10b	Mitochondrial import inner membrane translocase subunit	8813.85	5874.52	16397	7162.27	11327.5	6642.83	6988.33	9433.52	8572.28	16331.5	162.027	9554.91	GO:0005739|mitochondrion;GO:0005743|mitochondrial inner membrane;GO:0005758|mitochondrial intermembrane space;GO:0042719|mitochondrial intermembrane space protein transporter complex;GO:0042721|TIM22 mitochondrial import inner membrane insertion complex	-	GO:0005739|mitochondrion;GO:0005743|mitochondrial inner membrane;GO:0005758|mitochondrial intermembrane space;GO:0042719|mitochondrial intermembrane space protein transporter complex;GO:0042721|TIM22 mitochondrial import inner membrane insertion complex	-	-	-	-	PF02953:Tim10/DDP family zinc finger	Cytoplasm;Mitochondrion;Membrane	-	-
A0A1B0GT67	Hdac9	Histone deacetylase	79221	Histone deacetylase OS=Mus musculus OX=10090 GN=Hdac9 PE=1 SV=1	A0A1B0GT67	3	3	3	975	7.1803	107398	A0A1B0GSQ5;A0A1B0GR65;A0A1B0GRH0;A0A1B0GSE4;A0A1B0GT67;Q6A001	A0A1B0GT67_MOUSE	Hdac9	Histone deacetylase	3658.84	10014.9	6382.04	5338.41	162.027	5213.56	10607.8	4337.81	162.027	14667.9	3347.87	162.027	GO:0000118|histone deacetylase complex;GO:0000122|negative regulation of transcription by RNA polymerase II;GO:0001818|negative regulation of cytokine production;GO:0003714|transcription corepressor activity;GO:0004407|histone deacetylase activity;GO:0005080|protein kinase C binding;GO:0005515|protein binding;GO:0005634|nucleus;GO:0005667|transcription regulator complex;GO:0005737|cytoplasm;GO:00…	GO:0000122|negative regulation of transcription by RNA polymerase II;GO:0001818|negative regulation of cytokine production;GO:0006281|DNA repair;GO:0006325|chromatin organization;GO:0006954|inflammatory response;GO:0007399|nervous system development;GO:0007507|heart development;GO:0008340|determination of adult lifespan;GO:0016575|histone deacetylation;GO:0030183|B cell differentiation;GO:0032869…	GO:0000118|histone deacetylase complex;GO:0005634|nucleus;GO:0005667|transcription regulator complex;GO:0005737|cytoplasm;GO:0035097|histone methyltransferase complex	GO:0003714|transcription corepressor activity;GO:0004407|histone deacetylase activity;GO:0005080|protein kinase C binding;GO:0005515|protein binding;GO:0016787|hydrolase activity;GO:0033558|protein lysine deacetylase activity;GO:0034739|histone deacetylase activity (H4-K16 specific);GO:0042826|histone deacetylase binding;GO:0061629|RNA polymerase II-specific DNA-binding transcription factor bindi…	mmu05203 Viral carcinogenesis;mmu04613 Neutrophil extracellular trap formation;mmu05034 Alcoholism	-	WP1560 MicroRNAs in cardiomyocyte hypertrophy;WP2074 Neural crest differentiation	PF00850:Histone deacetylase domain;PF12203:Glutamine rich N terminal domain of histone deacetylase 4	Cytoplasm	-	-
A0A1C7ZMY3	Shank2	SH3 and multiple ankyrin repeat domains 2	210274	SH3 and multiple ankyrin repeat domains 2 OS=Mus musculus OX=10090 GN=Shank2 PE=1 SV=1	A0A1C7ZMY3	2	3	3	1255	5.4834	134614	A0A1C7ZMY3;A0A6I8MWY3	A0A1C7ZMY3_MOUSE	Shank2	SH3 and multiple ankyrin repeat domains 2	51723.3	52677.3	59400	32069.7	28040.4	33950.6	44380.8	46472.5	42153.3	29741.9	31481.5	66910.3	GO:0001750|photoreceptor outer segment;GO:0001917|photoreceptor inner segment;GO:0005737|cytoplasm;GO:0005883|neurofilament;GO:0005886|plasma membrane;GO:0007416|synapse assembly;GO:0007612|learning;GO:0007613|memory;GO:0008022|protein C-terminus binding;GO:0008284|positive regulation of cell population proliferation;GO:0008306|associative learning;GO:0008344|adult locomotory behavior;GO:0009410|…	GO:0007416|synapse assembly;GO:0007612|learning;GO:0007613|memory;GO:0008284|positive regulation of cell population proliferation;GO:0008306|associative learning;GO:0008344|adult locomotory behavior;GO:0009410|response to xenobiotic stimulus;GO:0030534|adult behavior;GO:0035176|social behavior;GO:0035331|negative regulation of hippo signaling;GO:0035640|exploration behavior;GO:0050807|regulation …	GO:0001750|photoreceptor outer segment;GO:0001917|photoreceptor inner segment;GO:0005737|cytoplasm;GO:0005883|neurofilament;GO:0005886|plasma membrane;GO:0014069|postsynaptic density;GO:0016020|membrane;GO:0016324|apical plasma membrane;GO:0030054|cell junction;GO:0030426|growth cone;GO:0031526|brush border membrane;GO:0042995|cell projection;GO:0043005|neuron projection;GO:0043025|neuronal cell …	GO:0008022|protein C-terminus binding;GO:0017124|SH3 domain binding;GO:0030160|synaptic receptor adaptor activity;GO:0035255|ionotropic glutamate receptor binding;GO:0098919|structural constituent of postsynaptic density	mmu04724 Glutamatergic synapse	R-MMU-6794362 Protein-protein interactions at synapses;R-MMU-6794361 Neurexins and neuroligins;R-MMU-112316 Neuronal System	-	PF07653:Variant SH3 domain;PF12796:Ankyrin repeats (3 copies);PF00536:SAM domain (Sterile alpha motif);PF17820:PDZ domain;PF16511:N-terminal or F0 domain of Talin-head FERM	Cytoplasm;Membrane	-	-
A0A1D5RLD2	Agap1	ArfGAP with GTPase domain, ankyrin repeat and PH domain 1 (Fragment)	347722	ArfGAP with GTPase domain, ankyrin repeat and PH domain 1 (Fragment) OS=Mus musculus OX=10090 GN=Agap1 PE=1 SV=1	A0A1D5RLD2	8	1	1	132	9.12	14576.9	A0A1D5RLD2	A0A1D5RLD2_MOUSE	Agap1	ArfGAP with GTPase domain, ankyrin repeat and PH domain 1 (Fragment)	26472.5	36822.8	92617	33787.1	27059.9	24820.4	40576.8	31842.9	37896.7	30056	29122.5	34236.8	GO:0000166|nucleotide binding;GO:0003924|GTPase activity;GO:0005096|GTPase activator activity;GO:0005525|GTP binding;GO:0005543|phospholipid binding;GO:0005634|nucleus;GO:0005737|cytoplasm;GO:0005829|cytosol;GO:0015031|protein transport;GO:0046872|metal ion binding	GO:0015031|protein transport	GO:0005634|nucleus;GO:0005737|cytoplasm;GO:0005829|cytosol	GO:0000166|nucleotide binding;GO:0003924|GTPase activity;GO:0005096|GTPase activator activity;GO:0005525|GTP binding;GO:0005543|phospholipid binding;GO:0046872|metal ion binding	mmu04144 Endocytosis	-	-	PF00071:Ras family;PF01412:Putative GTPase activating protein for Arf;PF12796:Ankyrin repeats (3 copies)	Cytoplasm	-	-
A0A1D5RLD8	Gapdhrt2	Glyceraldehyde-3-phosphate dehydrogenase		Glyceraldehyde-3-phosphate dehydrogenase OS=Mus musculus OX=10090 GN=Gapdhrt2 PE=1 SV=1	A0A1D5RLD8	4	1	1	333	8.3114	35812	A0A1D5RLD8	A0A1D5RLD8_MOUSE	Gapdhrt2	Glyceraldehyde-3-phosphate dehydrogenase	162.027	162.027	93151.2	11651.5	9037.4	15209.2	29631.3	162.027	162.027	9919.37	162.027	162.027	-	-	-	-	-	-	-	-	-	-	-
A0A1D5RLG3	Rab3gap1	Rab3 GTPase-activating protein catalytic subunit	226407	Rab3 GTPase-activating protein catalytic subunit OS=Mus musculus OX=10090 GN=Rab3gap1 PE=1 SV=1	A0A1D5RLG3	2	1	1	988	5.3506	110959	A0A1D5RLG3	A0A1D5RLG3_MOUSE	Rab3gap1	Rab3 GTPase-activating protein catalytic subunit	179731	232625	275137	144223	138873	173614	144193	167254	170575	261997	177292	141733	GO:0005085|guanyl-nucleotide exchange factor activity;GO:0005096|GTPase activator activity;GO:0005737|cytoplasm;GO:0005794|Golgi apparatus;GO:0005811|lipid droplet;GO:0007420|brain development;GO:0010628|positive regulation of gene expression;GO:0010807|regulation of synaptic vesicle priming;GO:0021854|hypothalamus development;GO:0031267|small GTPase binding;GO:0032991|protein-containing complex;…	GO:0007420|brain development;GO:0010628|positive regulation of gene expression;GO:0010807|regulation of synaptic vesicle priming;GO:0021854|hypothalamus development;GO:0034389|lipid droplet organization;GO:0043010|camera-type eye development;GO:0043087|regulation of GTPase activity;GO:0043547|positive regulation of GTPase activity;GO:0048172|regulation of short-term neuronal synaptic plasticity;G…	GO:0005737|cytoplasm;GO:0005794|Golgi apparatus;GO:0005811|lipid droplet;GO:0032991|protein-containing complex;GO:0060076|excitatory synapse;GO:0071782|endoplasmic reticulum tubular network	GO:0005085|guanyl-nucleotide exchange factor activity;GO:0005096|GTPase activator activity;GO:0031267|small GTPase binding	-	R-MMU-9007101 Rab regulation of trafficking;R-MMU-6811442 Intra-Golgi and retrograde Golgi-to-ER traffic;R-MMU-8876198 RAB GEFs exchange GTP for GDP on RABs;R-MMU-6811436 COPI-independent Golgi-to-ER retrograde traffic;R-MMU-8856688 Golgi-to-ER retrograde transport	-	PF13890:Rab3 GTPase-activating protein catalytic subunit;PF19533:Rab3 GTPase-activating protein catalytic subunit C-terminal	Cytoplasm;Golgi apparatus;Endoplasmic reticulum	-	-
A0A1D5RLJ9	Rtkn	Rhotekin (Fragment)	20166	Rhotekin (Fragment) OS=Mus musculus OX=10090 GN=Rtkn PE=4 SV=1	A0A1D5RLJ9	21	1	1	48	4.6979	5158.55	A0A1D5RLJ9	A0A1D5RLJ9_MOUSE	Rtkn	Rhotekin (Fragment)	49565.6	43561	10891.7	45114.4	69570.2	32794.6	26117.8	44736.3	26064.3	63393.4	27569.4	38328.6	GO:0000166|nucleotide binding;GO:0000281|mitotic cytokinesis;GO:0000915|actomyosin contractile ring assembly;GO:0005095|GTPase inhibitor activity;GO:0005515|protein binding;GO:0005525|GTP binding;GO:0005826|actomyosin contractile ring;GO:0005829|cytosol;GO:0006915|apoptotic process;GO:0007165|signal transduction;GO:0007266|Rho protein signal transduction;GO:0031106|septin ring organization;GO:003…	GO:0000281|mitotic cytokinesis;GO:0000915|actomyosin contractile ring assembly;GO:0006915|apoptotic process;GO:0007165|signal transduction;GO:0007266|Rho protein signal transduction;GO:0031106|septin ring organization;GO:0032185|septin cytoskeleton organization;GO:0042981|regulation of apoptotic process	GO:0005826|actomyosin contractile ring;GO:0005829|cytosol	GO:0000166|nucleotide binding;GO:0005095|GTPase inhibitor activity;GO:0005515|protein binding;GO:0005525|GTP binding;GO:0031267|small GTPase binding	-	R-MMU-9012999 RHO GTPase cycle;R-MMU-8980692 RHOA GTPase cycle;R-MMU-9013106 RHOC GTPase cycle;R-MMU-9013026 RHOB GTPase cycle;R-MMU-195258 RHO GTPase Effectors	WP298 G13 signaling pathway;WP488 Alpha 6 beta 4 integrin signaling pathway	PF08174:Cell division protein anillin	Cytoplasm	-	-
A0A1D5RLL4	Trrap	Transformation/transcription domain-associated protein	100683	Transformation/transcription domain-associated protein OS=Mus musculus OX=10090 GN=Trrap PE=1 SV=1	A0A1D5RLL4;E9PWT1;E9PZA7;E9QLK7	4	16	16	3859	8.2386	437352	A0A1D5RLL4;E9PWT1;E9PZA7;E9QLK7;F7CGG2	A0A1D5RLL4_MOUSE;E9PWT1_MOUSE;E9PZA7_MOUSE;E9QLK7_MOUSE	Trrap	Transformation/transcription domain-associated protein	51912.2	43787	42532.7	50544.6	49800.5	62105.6	60389.7	58311.3	69968.9	33147.2	52497	57972.9	GO:0000123|histone acetyltransferase complex;GO:0000124|SAGA complex;GO:0000786|nucleosome;GO:0000812|Swr1 complex;GO:0003712|transcription coregulator activity;GO:0003713|transcription coactivator activity;GO:0005515|protein binding;GO:0005634|nucleus;GO:0005654|nucleoplasm;GO:0005667|transcription regulator complex;GO:0005794|Golgi apparatus;GO:0006281|DNA repair;GO:0006325|chromatin organizati…	GO:0006281|DNA repair;GO:0006325|chromatin organization;GO:0006355|regulation of transcription, DNA-templated;GO:0006357|regulation of transcription by RNA polymerase II;GO:0007093|mitotic cell cycle checkpoint signaling;GO:0016573|histone acetylation;GO:0016578|histone deubiquitination;GO:0035521|monoubiquitinated histone deubiquitination;GO:0035522|monoubiquitinated histone H2A deubiquitination…	GO:0000123|histone acetyltransferase complex;GO:0000124|SAGA complex;GO:0000786|nucleosome;GO:0000812|Swr1 complex;GO:0005634|nucleus;GO:0005654|nucleoplasm;GO:0005667|transcription regulator complex;GO:0005794|Golgi apparatus;GO:0033276|transcription factor TFTC complex;GO:0035267|NuA4 histone acetyltransferase complex	GO:0003712|transcription coregulator activity;GO:0003713|transcription coactivator activity;GO:0005515|protein binding	mmu03082 ATP-dependent chromatin remodeling;mmu05166 Human T-cell leukemia virus 1 infection	-	-	PF00454:Phosphatidylinositol 3- and 4-kinase;PF02259:FAT domain	Cytoplasm;Golgi apparatus	Unknown	TRRUST
A0A1D5RLN6	2900026A02Rik	RIKEN cDNA 2900026A02 gene	243219	RIKEN cDNA 2900026A02 gene OS=Mus musculus OX=10090 GN=2900026A02Rik PE=1 SV=1	A0A1D5RLN6	8	3	3	385	7.9089	43215.4	A0A1D5RLN6	A0A1D5RLN6_MOUSE	2900026A02Rik	RIKEN cDNA 2900026A02 gene	28695	10734	54865.9	23545.1	7602.5	19139	16635.7	25905.9	19793.8	14381	11596	17536.9	GO:0003674|molecular_function;GO:0005575|cellular_component;GO:0008150|biological_process	GO:0008150|biological_process	GO:0005575|cellular_component	GO:0003674|molecular_function	-	-	-	PF15327:Tankyrase binding protein C terminal domain	-	-	-
A0A1D5RLU3	Cacna1e	Voltage-dependent R-type calcium channel subunit alpha	12290	Voltage-dependent R-type calcium channel subunit alpha OS=Mus musculus OX=10090 GN=Cacna1e PE=1 SV=1	A0A1D5RLU3	1	1	1	2254	8.0701	255035	A0A1D5RLU3	A0A1D5RLU3_MOUSE	Cacna1e	Voltage-dependent R-type calcium channel subunit alpha	3362.01	7029.05	15731.6	11113.1	162.027	4883.94	5144.2	12004.6	2696.8	8930.33	162.027	10683.6	GO:0001662|behavioral fear response;GO:0002027|regulation of heart rate;GO:0005216|ion channel activity;GO:0005244|voltage-gated ion channel activity;GO:0005245|voltage-gated calcium channel activity;GO:0005262|calcium channel activity;GO:0005509|calcium ion binding;GO:0005891|voltage-gated calcium channel complex;GO:0006811|ion transport;GO:0006816|calcium ion transport;GO:0007268|chemical synap…	GO:0001662|behavioral fear response;GO:0002027|regulation of heart rate;GO:0006811|ion transport;GO:0006816|calcium ion transport;GO:0007268|chemical synaptic transmission;GO:0007626|locomotory behavior;GO:0008542|visual learning;GO:0019226|transmission of nerve impulse;GO:0019233|sensory perception of pain;GO:0030317|flagellated sperm motility;GO:0034765|regulation of ion transmembrane transport…	GO:0005891|voltage-gated calcium channel complex;GO:0016020|membrane;GO:0016021|integral component of membrane;GO:0043025|neuronal cell body;GO:0043204|perikaryon;GO:0099055|integral component of postsynaptic membrane;GO:0099056|integral component of presynaptic membrane	GO:0005216|ion channel activity;GO:0005244|voltage-gated ion channel activity;GO:0005245|voltage-gated calcium channel activity;GO:0005262|calcium channel activity;GO:0005509|calcium ion binding;GO:0008331|high voltage-gated calcium channel activity;GO:0022843|voltage-gated cation channel activity;GO:0046872|metal ion binding;GO:0047485|protein N-terminus binding;GO:0099626|voltage-gated calcium …	mmu04010 MAPK signaling pathway;mmu04930 Type II diabetes mellitus;mmu04020 Calcium signaling pathway	-	WP553 Calcium regulation in cardiac cells	PF00520:Ion transport protein;PF08763:Voltage gated calcium channel IQ domain;PF16905:Voltage-dependent L-type calcium channel, IQ-associated	Membrane	-	-
A0A1D5RLU4	Pard6a	Par-6 family cell polarity regulator alpha	56513	Par-6 family cell polarity regulator alpha OS=Mus musculus OX=10090 GN=Pard6a PE=1 SV=1	A0A1D5RLU4;Q3TY70	5	1	1	329	7.8145	35526.4	Q3TY70;A0A1D5RLU4	A0A1D5RLU4_MOUSE;Q3TY70_MOUSE	Pard6a	Par-6 family cell polarity regulator alpha	13782.8	11850.6	8003.39	8564.88	9677.51	12158.4	10400.1	8456.05	8541.81	10153.1	9099.83	9740.91	GO:0001933|negative regulation of protein phosphorylation;GO:0005080|protein kinase C binding;GO:0005515|protein binding;GO:0005634|nucleus;GO:0005737|cytoplasm;GO:0005813|centrosome;GO:0005856|cytoskeleton;GO:0005886|plasma membrane;GO:0005923|bicellular tight junction;GO:0005938|cell cortex;GO:0007049|cell cycle;GO:0007098|centrosome cycle;GO:0007163|establishment or maintenance of cell polarit…	GO:0001933|negative regulation of protein phosphorylation;GO:0007049|cell cycle;GO:0007098|centrosome cycle;GO:0007163|establishment or maintenance of cell polarity;GO:0030010|establishment of cell polarity;GO:0045197|establishment or maintenance of epithelial cell apical/basal polarity;GO:0045217|cell-cell junction maintenance;GO:0050714|positive regulation of protein secretion;GO:0051301|cell d…	GO:0005634|nucleus;GO:0005737|cytoplasm;GO:0005813|centrosome;GO:0005856|cytoskeleton;GO:0005886|plasma membrane;GO:0005923|bicellular tight junction;GO:0005938|cell cortex;GO:0016020|membrane;GO:0016324|apical plasma membrane;GO:0030054|cell junction;GO:0032991|protein-containing complex;GO:0034451|centriolar satellite;GO:0043025|neuronal cell body;GO:0044295|axonal growth cone;GO:0045177|apical…	GO:0005080|protein kinase C binding;GO:0005515|protein binding;GO:0030742|GTP-dependent protein binding;GO:0031267|small GTPase binding	mmu04360 Axon guidance;mmu04144 Endocytosis;mmu04530 Tight junction;mmu04015 Rap1 signaling pathway;mmu05165 Human papillomavirus infection;mmu04390 Hippo signaling pathway	R-MMU-9012999 RHO GTPase cycle;R-MMU-9013149 RAC1 GTPase cycle;R-MMU-9013420 RHOU GTPase cycle;R-MMU-9013424 RHOV GTPase cycle;R-MMU-446728 Cell junction organization;R-MMU-1500931 Cell-Cell communication;R-MMU-4086400 PCP/CE pathway;R-MMU-421270 Cell-cell junction organization;R-MMU-3858494 Beta-catenin independent WNT signaling;R-MMU-4608870 Asymmetric localization of PCP proteins;R-MMU-170834 …	-	PF00595:PDZ domain;PF00564:PB1 domain	Cytoplasm;Membrane;Centrosome	-	-
A0A1D5RLV1	Epb41	Protein 4.1 (Fragment)	269587	Protein 4.1 (Fragment) OS=Mus musculus OX=10090 GN=Epb41 PE=1 SV=1	A0A1D5RLV1;Q3UH12	5	2	2	476	9.5525	54017.6	A0A1D5RLV1;Q3UH12	A0A1D5RLV1_MOUSE;Q3UH12_MOUSE	Epb41	Protein 4.1 (Fragment)	6014.74	3463.98	16087.6	9106.01	6262.88	6360.64	4420.31	8165.14	4508.48	12713.6	10664.9	17325.9	GO:0003779|actin binding;GO:0005198|structural molecule activity;GO:0005515|protein binding;GO:0005516|calmodulin binding;GO:0005545|1-phosphatidylinositol binding;GO:0005634|nucleus;GO:0005737|cytoplasm;GO:0005829|cytosol;GO:0005856|cytoskeleton;GO:0005886|plasma membrane;GO:0005938|cell cortex;GO:0007049|cell cycle;GO:0008022|protein C-terminus binding;GO:0008092|cytoskeletal protein binding;GO…	GO:0007049|cell cycle;GO:0008360|regulation of cell shape;GO:0030036|actin cytoskeleton organization;GO:0030866|cortical actin cytoskeleton organization;GO:0031032|actomyosin structure organization;GO:0032092|positive regulation of protein binding;GO:0051301|cell division;GO:0051924|regulation of calcium ion transport;GO:1904478|regulation of intestinal absorption;GO:1904778|positive regulation o…	GO:0005634|nucleus;GO:0005737|cytoplasm;GO:0005829|cytosol;GO:0005856|cytoskeleton;GO:0005886|plasma membrane;GO:0005938|cell cortex;GO:0015629|actin cytoskeleton;GO:0016020|membrane;GO:0016323|basolateral plasma membrane;GO:0016604|nuclear body;GO:0030054|cell junction;GO:0030863|cortical cytoskeleton;GO:0032991|protein-containing complex;GO:0045171|intercellular bridge;GO:0072686|mitotic spindle	GO:0003779|actin binding;GO:0005198|structural molecule activity;GO:0005515|protein binding;GO:0005516|calmodulin binding;GO:0005545|1-phosphatidylinositol binding;GO:0008022|protein C-terminus binding;GO:0008092|cytoskeletal protein binding;GO:0030507|spectrin binding;GO:0047485|protein N-terminus binding;GO:0051219|phosphoprotein binding	-	R-MMU-6794362 Protein-protein interactions at synapses;R-MMU-6794361 Neurexins and neuroligins;R-MMU-112316 Neuronal System	WP1983 Splicing factor NOVA regulated synaptic proteins	PF00373:FERM central domain;PF09379:FERM N-terminal domain;PF09380:FERM C-terminal PH-like domain;PF08736:FERM adjacent (FA);PF04382:SAB domain;PF05902:4.1 protein C-terminal domain (CTD)	Cytoplasm;Membrane;Extracellular region	-	-
A0A1D5RM83	Iqsec1	IQ motif and Sec7 domain 1	232227	IQ motif and Sec7 domain 1 OS=Mus musculus OX=10090 GN=Iqsec1 PE=1 SV=1	A0A1D5RM83	4	3	3	1051	7.6711	117929	A0A1D5RM83	A0A1D5RM83_MOUSE	Iqsec1	IQ motif and Sec7 domain 1	179140	187416	363191	192963	160573	162850	150079	222738	139616	157849	125224	183105	GO:0005085|guanyl-nucleotide exchange factor activity;GO:0005634|nucleus;GO:0005730|nucleolus;GO:0005737|cytoplasm;GO:0008289|lipid binding;GO:0019901|protein kinase binding;GO:0030036|actin cytoskeleton organization;GO:0030054|cell junction;GO:0031410|cytoplasmic vesicle;GO:0032012|regulation of ARF protein signal transduction;GO:0043231|intracellular membrane-bounded organelle;GO:0043547|positi…	GO:0030036|actin cytoskeleton organization;GO:0032012|regulation of ARF protein signal transduction;GO:0043547|positive regulation of GTPase activity;GO:0051549|positive regulation of keratinocyte migration;GO:0060996|dendritic spine development;GO:0099149|regulation of postsynaptic neurotransmitter receptor internalization;GO:0120183|positive regulation of focal adhesion disassembly	GO:0005634|nucleus;GO:0005730|nucleolus;GO:0005737|cytoplasm;GO:0030054|cell junction;GO:0031410|cytoplasmic vesicle;GO:0043231|intracellular membrane-bounded organelle;GO:0045202|synapse;GO:0098685|Schaffer collateral - CA1 synapse;GO:0098978|glutamatergic synapse;GO:0099092|postsynaptic density, intracellular component	GO:0005085|guanyl-nucleotide exchange factor activity;GO:0008289|lipid binding;GO:0019901|protein kinase binding	mmu04144 Endocytosis	-	-	PF01369:Sec7 domain;PF16453:PH domain	Cytoplasm;Nucleolus	-	-
A0A1D5RMC4	Bltp1	Bridge-like lipid transfer protein family member 1 (Fragment)		Bridge-like lipid transfer protein family member 1 (Fragment) OS=Mus musculus OX=10090 GN=Bltp1 PE=1 SV=1	A0A1D5RMC4	1	1	1	2864	6.2824	318629	A0A1D5RMC4	A0A1D5RMC4_MOUSE	Bltp1	Bridge-like lipid transfer protein family member 1 (Fragment)	9012.07	11753	13644.8	8209.59	15274	15464.7	13944	10653.7	162.027	11438.1	6635.35	6800.34	-	-	-	-	-	-	-	-	-	-	-
A0A1D5RMG4	Agap3	ArfGAP with GTPase domain, ankyrin repeat and PH domain 3	213990	ArfGAP with GTPase domain, ankyrin repeat and PH domain 3 OS=Mus musculus OX=10090 GN=Agap3 PE=1 SV=1	A0A1D5RMG4	2	2	2	396	8.0279	42422.6	A0A1D5RMG4	A0A1D5RMG4_MOUSE	Agap3	ArfGAP with GTPase domain, ankyrin repeat and PH domain 3	86558.2	82457.2	20164	103121	48618	40353.7	45859.3	83835.9	41408.3	57308.9	31132.9	55933.3	GO:0000166|nucleotide binding;GO:0003924|GTPase activity;GO:0005096|GTPase activator activity;GO:0005525|GTP binding;GO:0005634|nucleus;GO:0005737|cytoplasm;GO:0006606|protein import into nucleus;GO:0016605|PML body;GO:0030578|PML body organization;GO:0031593|polyubiquitin modification-dependent protein binding;GO:0034614|cellular response to reactive oxygen species;GO:0034644|cellular response t…	GO:0006606|protein import into nucleus;GO:0030578|PML body organization;GO:0034614|cellular response to reactive oxygen species;GO:0034644|cellular response to UV;GO:0043161|proteasome-mediated ubiquitin-dependent protein catabolic process	GO:0005634|nucleus;GO:0005737|cytoplasm;GO:0016605|PML body;GO:0071944|cell periphery	GO:0000166|nucleotide binding;GO:0003924|GTPase activity;GO:0005096|GTPase activator activity;GO:0005525|GTP binding;GO:0031593|polyubiquitin modification-dependent protein binding;GO:0046872|metal ion binding	mmu04144 Endocytosis	-	-	PF00071:Ras family;PF01412:Putative GTPase activating protein for Arf;PF12796:Ankyrin repeats (3 copies)	Cytoplasm	-	-
A0A1D5RMI9	Mthfsd	Methenyltetrahydrofolate synthetase domain containing	234814	Methenyltetrahydrofolate synthetase domain containing OS=Mus musculus OX=10090 GN=Mthfsd PE=1 SV=1	A0A1D5RMI9;D3Z0Q4;D3Z1R2;D3Z4L1	33	2	2	67	7.4031	7633.72	A0A1D5RMI9;D3Z0Q4;D3Z1R2;D3Z4L1	A0A1D5RMI9_MOUSE;D3Z0Q4_MOUSE;D3Z1R2_MOUSE;D3Z4L1_MOUSE	Mthfsd	Methenyltetrahydrofolate synthetase domain containing	24479.8	21099.1	22963.7	15606.2	20181	21813.2	17408.3	21970.9	162.027	22965.4	12707.5	14141.2	GO:0003676|nucleic acid binding;GO:0003723|RNA binding;GO:0005737|cytoplasm	-	GO:0005737|cytoplasm	GO:0003676|nucleic acid binding;GO:0003723|RNA binding	-	-	-	PF01812:5-formyltetrahydrofolate cyclo-ligase family	Cytoplasm	-	-
A0A1D5RMM1	Dock9	Dedicator of cytokinesis 9	105445	Dedicator of cytokinesis 9 OS=Mus musculus OX=10090 GN=Dock9 PE=1 SV=1	A0A1D5RMM1;B2RXS7;F8VPN7	2	3	3	2088	7.4344	238560	A0A1D5RMM1;B2RXS7;F8VPN7;Q7TN11	A0A1D5RMM1_MOUSE;B2RXS7_MOUSE;F8VPN7_MOUSE	Dock9	Dedicator of cytokinesis 9	57123.8	44292.8	36488.2	38395.1	33398.5	41160.8	32044.2	37004	40302.5	33396.3	40087.8	32495.7	GO:0005085|guanyl-nucleotide exchange factor activity;GO:0007264|small GTPase mediated signal transduction;GO:0016020|membrane;GO:0031267|small GTPase binding;GO:0043547|positive regulation of GTPase activity	GO:0007264|small GTPase mediated signal transduction;GO:0043547|positive regulation of GTPase activity	GO:0016020|membrane	GO:0005085|guanyl-nucleotide exchange factor activity;GO:0031267|small GTPase binding	-	-	-	PF00169:PH domain;PF06920:DHR-2, Lobe A;PF14429:C2 domain in Dock180 and Zizimin proteins;PF11878:Dedicator of cytokinesis C/D, N terminal	Membrane	-	-
A0A1G5SJB0	OTTMUSWSBG00059276	Immunity related GTPase, B2-B1 tandem, WSB specific		Immunity related GTPase, B2-B1 tandem, WSB specific OS=Mus musculus domesticus OX=10092 GN=OTTMUSWSBG00059276 PE=3 SV=1	A0A1G5SJB0;Q3ULY1	4	0	3	835	6.522	94474.2	Q3TMS7;A0A1G5SJ58;A0A1G5SJB0;A0A1G5SJV1;A6PWD6;J7NUN6;J7P1X3;J7PCI3;J7PDK7;Q3ULY1;Q5NCB2;Q5NCB3;Q5SVP0;Q5SVP2;Q8R5D8;U5NJP0	A0A1G5SJB0_MOUSE;Q3ULY1_MOUSE	Gm12185;OTTMUSWSBG00059276	Immunity related GTPase, B2-B1 tandem, WSB specific	5153.26	162.027	7145.08	11504.5	11936.5	8915.9	10365.9	162.027	15677.3	162.027	8531.98	6938.26	-	-	-	-	-	-	-	-	-	-	-
A0A1G5SK64	OTTMUSWSBG00059284	Immunity related GTPase family D		Immunity related GTPase family D OS=Mus musculus domesticus OX=10092 GN=OTTMUSWSBG00059284 PE=3 SV=1	A0A1G5SK64;Q61635;U5NG85	35	0	14	420	6.6926	46784.9	Q3U0K0;Q61635;Q99M59;A0A1G5SK64;U5NG85	A0A1G5SK64_MOUSE;Q61635_MOUSE;U5NG85_MUSMM	Ifi47;Irgd;OTTMUSWSBG00059284	Immunity related GTPase family D	50560.3	29030.2	29968.6	21361.4	36694.3	67586.1	66428.8	23492.7	75609.3	19487	80425.2	74893.2	-	-	-	-	-	-	-	-	-	-	-
A0A1L1SQE2	Ahi1	Abelson helper integration site 1	52906	Abelson helper integration site 1 OS=Mus musculus OX=10090 GN=Ahi1 PE=1 SV=1	A0A1L1SQE2;E9QP54	1	1	1	1005	6.8813	114971	E9QP54;A0A1L1SQE2	A0A1L1SQE2_MOUSE;E9QP54_MOUSE	Ahi1	Abelson helper integration site 1	162.027	24457.5	5729.81	162.027	162.027	1819.7	13514	3147.26	14963.3	3766.21	4297.83	162.027	GO:0001738|morphogenesis of a polarized epithelium;GO:0001750|photoreceptor outer segment;GO:0001947|heart looping;GO:0002092|positive regulation of receptor internalization;GO:0005515|protein binding;GO:0005737|cytoplasm;GO:0005813|centrosome;GO:0005814|centriole;GO:0005856|cytoskeleton;GO:0005911|cell-cell junction;GO:0005912|adherens junction;GO:0005929|cilium;GO:0006903|vesicle targeting;GO:0…	GO:0001738|morphogenesis of a polarized epithelium;GO:0001947|heart looping;GO:0002092|positive regulation of receptor internalization;GO:0006903|vesicle targeting;GO:0007169|transmembrane receptor protein tyrosine kinase signaling pathway;GO:0007275|multicellular organism development;GO:0007417|central nervous system development;GO:0010628|positive regulation of gene expression;GO:0010842|retina…	GO:0001750|photoreceptor outer segment;GO:0005737|cytoplasm;GO:0005813|centrosome;GO:0005814|centriole;GO:0005856|cytoskeleton;GO:0005911|cell-cell junction;GO:0005912|adherens junction;GO:0005929|cilium;GO:0030054|cell junction;GO:0036038|MKS complex;GO:0036064|ciliary basal body;GO:0042995|cell projection;GO:0097730|non-motile cilium;GO:0120206|photoreceptor distal connecting cilium	GO:0005515|protein binding;GO:0042802|identical protein binding	-	-	-	PF00400:WD domain, G-beta repeat;PF00018:SH3 domain	Cytoplasm;Centrosome	-	-
A0A1L1SQP7	Shank2	SH3 and multiple ankyrin repeat domains 2 (Fragment)	210274	SH3 and multiple ankyrin repeat domains 2 (Fragment) OS=Mus musculus OX=10090 GN=Shank2 PE=1 SV=1	A0A1L1SQP7;D3Z5K8	3	2	2	816	8.0995	90465.1	D3Z5K8;A0A1L1SQP7	A0A1L1SQP7_MOUSE;D3Z5K8_MOUSE	Shank2	SH3 and multiple ankyrin repeat domains 2 (Fragment)	162.027	9216.64	162.027	9892.66	162.027	6271.87	8110.96	162.027	8699.44	19465	2368.73	7790.15	GO:0001750|photoreceptor outer segment;GO:0001917|photoreceptor inner segment;GO:0005737|cytoplasm;GO:0005883|neurofilament;GO:0005886|plasma membrane;GO:0007416|synapse assembly;GO:0007612|learning;GO:0007613|memory;GO:0008022|protein C-terminus binding;GO:0008284|positive regulation of cell population proliferation;GO:0008306|associative learning;GO:0008344|adult locomotory behavior;GO:0009410|…	GO:0007416|synapse assembly;GO:0007612|learning;GO:0007613|memory;GO:0008284|positive regulation of cell population proliferation;GO:0008306|associative learning;GO:0008344|adult locomotory behavior;GO:0009410|response to xenobiotic stimulus;GO:0030534|adult behavior;GO:0035176|social behavior;GO:0035331|negative regulation of hippo signaling;GO:0035640|exploration behavior;GO:0050807|regulation …	GO:0001750|photoreceptor outer segment;GO:0001917|photoreceptor inner segment;GO:0005737|cytoplasm;GO:0005883|neurofilament;GO:0005886|plasma membrane;GO:0014069|postsynaptic density;GO:0016020|membrane;GO:0016324|apical plasma membrane;GO:0030054|cell junction;GO:0030426|growth cone;GO:0031526|brush border membrane;GO:0042995|cell projection;GO:0043005|neuron projection;GO:0043025|neuronal cell …	GO:0008022|protein C-terminus binding;GO:0017124|SH3 domain binding;GO:0030160|synaptic receptor adaptor activity;GO:0035255|ionotropic glutamate receptor binding;GO:0098919|structural constituent of postsynaptic density	mmu04724 Glutamatergic synapse	R-MMU-6794362 Protein-protein interactions at synapses;R-MMU-6794361 Neurexins and neuroligins;R-MMU-112316 Neuronal System	-	PF07653:Variant SH3 domain;PF12796:Ankyrin repeats (3 copies);PF00536:SAM domain (Sterile alpha motif);PF17820:PDZ domain;PF16511:N-terminal or F0 domain of Talin-head FERM	Cytoplasm;Membrane	-	-
A0A1L1SS87	Slc44a2	Choline transporter-like protein (Fragment)	68682	Choline transporter-like protein (Fragment) OS=Mus musculus OX=10090 GN=Slc44a2 PE=1 SV=1	A0A1L1SS87;A0A1L1SU40	27	2	2	111	4.4607	12683.5	A0A1L1SS87;A0A1L1SU40	A0A1L1SS87_MOUSE;A0A1L1SU40_MOUSE	Slc44a2	Choline transporter-like protein (Fragment)	21653.8	23604.8	38019.3	20669.4	32784.1	19973.2	19500.7	29660.1	30395.1	17843.9	28641.2	24675.6	GO:0005515|protein binding;GO:0005739|mitochondrion;GO:0005886|plasma membrane;GO:0015220|choline transmembrane transporter activity;GO:0015871|choline transport;GO:0016020|membrane;GO:0016021|integral component of membrane;GO:0022857|transmembrane transporter activity;GO:0055085|transmembrane transport	GO:0015871|choline transport;GO:0055085|transmembrane transport	GO:0005739|mitochondrion;GO:0005886|plasma membrane;GO:0016020|membrane;GO:0016021|integral component of membrane	GO:0005515|protein binding;GO:0015220|choline transmembrane transporter activity;GO:0022857|transmembrane transporter activity	mmu05231 Choline metabolism in cancer	R-MMU-1483257 Phospholipid metabolism;R-MMU-1483191 Synthesis of PC;R-MMU-1483206 Glycerophospholipid biosynthesis;R-MMU-425366 Transport of bile salts and organic acids, metal ions and amine compounds;R-MMU-425407 SLC-mediated transmembrane transport	-	PF04515:Plasma-membrane choline transporter	Cytoplasm;Mitochondrion;Membrane	-	-
A0A1L1SSC0	Lrrfip2	Leucine-rich repeat flightless-interacting protein 2	71268	Leucine-rich repeat flightless-interacting protein 2 OS=Mus musculus OX=10090 GN=Lrrfip2 PE=1 SV=2	A0A1L1SSC0;A0A668KLE1	7	4	4	670	6.2859	75820.2	A0A1L1SSC0;A0A668KLE1;Q8C062	A0A1L1SSC0_MOUSE;A0A668KLE1_MOUSE	Lrrfip2	Leucine-rich repeat flightless-interacting protein 2	49522.7	52241.2	56013.2	54052.4	64782.5	36990.1	38014.2	47146.3	30277.6	78072.6	16580.3	38346.7	GO:0002756|MyD88-independent toll-like receptor signaling pathway;GO:0005515|protein binding;GO:0006355|regulation of transcription, DNA-templated;GO:0016055|Wnt signaling pathway;GO:0030275|LRR domain binding;GO:0032760|positive regulation of tumor necrosis factor production;GO:0035660|MyD88-dependent toll-like receptor 4 signaling pathway;GO:0051092|positive regulation of NF-kappaB transcriptio…	GO:0002756|MyD88-independent toll-like receptor signaling pathway;GO:0006355|regulation of transcription, DNA-templated;GO:0016055|Wnt signaling pathway;GO:0032760|positive regulation of tumor necrosis factor production;GO:0035660|MyD88-dependent toll-like receptor 4 signaling pathway;GO:0051092|positive regulation of NF-kappaB transcription factor activity	-	GO:0005515|protein binding;GO:0030275|LRR domain binding	-	-	-	PF09738:LRRFIP family	-	LRRFIP	AnimalTFDB
A0A1L1SSC7	Ttc13	Tetratricopeptide repeat domain 13	234875	Tetratricopeptide repeat domain 13 OS=Mus musculus OX=10090 GN=Ttc13 PE=1 SV=1	A0A1L1SSC7	11	8	8	844	6.9336	95090	A0A1L1SSC7;A0A338P6N2;D3YVV0;E9Q723;Q3UMK4;Q68FG8	A0A1L1SSC7_MOUSE	Ttc13	Tetratricopeptide repeat domain 13	24623.7	23798.9	43543.3	27187.5	25161	24185.8	26138.7	21943.2	28594.2	33547.9	24249.6	19280.2	GO:0003674|molecular_function;GO:0005575|cellular_component;GO:0008150|biological_process	GO:0008150|biological_process	GO:0005575|cellular_component	GO:0003674|molecular_function	-	-	-	PF13181:Tetratricopeptide repeat;PF00515:Tetratricopeptide repeat	-	-	-
A0A1L1SSF8	4931406C07Rik	RIKEN cDNA 4931406C07 gene	70984	RIKEN cDNA 4931406C07 gene OS=Mus musculus OX=10090 GN=4931406C07Rik PE=1 SV=1	A0A1L1SSF8	26	11	11	282	6.494	31334.7	Q91V76;A0A1L1SSF8	A0A1L1SSF8_MOUSE	4931406C07Rik	RIKEN cDNA 4931406C07 gene	87266.4	82780.4	131137	61123.7	106023	84111.6	67330.5	56374.7	63984.3	137404	122662	81340.5	GO:0005634|nucleus;GO:0005654|nucleoplasm;GO:0008270|zinc ion binding;GO:0016604|nuclear body;GO:0016787|hydrolase activity;GO:0016788|hydrolase activity, acting on ester bonds;GO:0046872|metal ion binding	-	GO:0005634|nucleus;GO:0005654|nucleoplasm;GO:0016604|nuclear body	GO:0008270|zinc ion binding;GO:0016787|hydrolase activity;GO:0016788|hydrolase activity, acting on ester bonds;GO:0046872|metal ion binding	-	-	-	PF08925:Domain of Unknown Function (DUF1907)	-	-	-
A0A1L1SSV8	Taok2	non-specific serine/threonine protein kinase (Fragment)	381921	non-specific serine/threonine protein kinase (Fragment) OS=Mus musculus OX=10090 GN=Taok2 PE=1 SV=1	A0A1L1SSV8	23	8	8	407	10.2652	45840.2	A0A1L1SSV8	A0A1L1SSV8_MOUSE	Taok2	non-specific serine/threonine protein kinase (Fragment)	252339	231849	176626	224666	191178	179090	181057	207293	170389	128812	204187	205983	GO:0000165|MAPK cascade;GO:0000166|nucleotide binding;GO:0004672|protein kinase activity;GO:0004674|protein serine/threonine kinase activity;GO:0004709|MAP kinase kinase kinase activity;GO:0005524|ATP binding;GO:0005654|nucleoplasm;GO:0005730|nucleolus;GO:0005737|cytoplasm;GO:0005829|cytosol;GO:0005856|cytoskeleton;GO:0006468|protein phosphorylation;GO:0006974|cellular response to DNA damage stim…	GO:0000165|MAPK cascade;GO:0006468|protein phosphorylation;GO:0006974|cellular response to DNA damage stimulus;GO:0007095|mitotic G2 DNA damage checkpoint signaling;GO:0007409|axonogenesis;GO:0008360|regulation of cell shape;GO:0016310|phosphorylation;GO:0030036|actin cytoskeleton organization;GO:0032874|positive regulation of stress-activated MAPK cascade;GO:0032956|regulation of actin cytoskele…	GO:0005654|nucleoplasm;GO:0005730|nucleolus;GO:0005737|cytoplasm;GO:0005829|cytosol;GO:0005856|cytoskeleton;GO:0015629|actin cytoskeleton;GO:0016020|membrane;GO:0016021|integral component of membrane;GO:0030424|axon;GO:0031410|cytoplasmic vesicle;GO:0042995|cell projection;GO:0043005|neuron projection;GO:0043235|receptor complex;GO:0044294|dendritic growth cone;GO:0044295|axonal growth cone	GO:0000166|nucleotide binding;GO:0004672|protein kinase activity;GO:0004674|protein serine/threonine kinase activity;GO:0004709|MAP kinase kinase kinase activity;GO:0005524|ATP binding;GO:0016301|kinase activity;GO:0016740|transferase activity;GO:0031434|mitogen-activated protein kinase kinase binding;GO:0038191|neuropilin binding	mmu04010 MAPK signaling pathway	-	WP493 Mapk signaling pathway	PF00069:Protein kinase domain	Cytoplasm;Membrane;Nucleolus	-	-
A0A1L1ST22	Clasp2	CLIP associating protein 2	76499	CLIP associating protein 2 OS=Mus musculus OX=10090 GN=Clasp2 PE=1 SV=1	A0A1L1ST22;Q8BSE7	4	2	2	600	6.507	66341.5	A0A1L1ST22;Q8BSE7	A0A1L1ST22_MOUSE;Q8BSE7_MOUSE	Clasp2	CLIP associating protein 2	6811.82	15079.8	13586.3	10279.6	8622.36	25761.5	18278.4	8970.76	162.027	8546.71	162.027	8096.68	GO:0000226|microtubule cytoskeleton organization;GO:0000775|chromosome, centromeric region;GO:0000776|kinetochore;GO:0002162|dystroglycan binding;GO:0005515|protein binding;GO:0005694|chromosome;GO:0005737|cytoplasm;GO:0005794|Golgi apparatus;GO:0005802|trans-Golgi network;GO:0005815|microtubule organizing center;GO:0005829|cytosol;GO:0005856|cytoskeleton;GO:0005874|microtubule;GO:0005876|spindle…	GO:0000226|microtubule cytoskeleton organization;GO:0006903|vesicle targeting;GO:0007020|microtubule nucleation;GO:0007026|negative regulation of microtubule depolymerization;GO:0007030|Golgi organization;GO:0007049|cell cycle;GO:0007052|mitotic spindle organization;GO:0007163|establishment or maintenance of cell polarity;GO:0010458|exit from mitosis;GO:0010470|regulation of gastrulation;GO:00106…	GO:0000775|chromosome, centromeric region;GO:0000776|kinetochore;GO:0005694|chromosome;GO:0005737|cytoplasm;GO:0005794|Golgi apparatus;GO:0005802|trans-Golgi network;GO:0005815|microtubule organizing center;GO:0005829|cytosol;GO:0005856|cytoskeleton;GO:0005874|microtubule;GO:0005876|spindle microtubule;GO:0005881|cytoplasmic microtubule;GO:0005886|plasma membrane;GO:0005925|focal adhesion;GO:0005…	GO:0002162|dystroglycan binding;GO:0005515|protein binding;GO:0008017|microtubule binding;GO:0051010|microtubule plus-end binding;GO:0051015|actin filament binding;GO:1990782|protein tyrosine kinase binding	-	R-MMU-195258 RHO GTPase Effectors;R-MMU-68882 Mitotic Anaphase;R-MMU-2555396 Mitotic Metaphase and Anaphase;R-MMU-2467813 Separation of Sister Chromatids;R-MMU-68877 Mitotic Prometaphase;R-MMU-5663220 RHO GTPases Activate Formins;R-MMU-68886 M Phase;R-MMU-69278 Cell Cycle, Mitotic;R-MMU-2500257 Resolution of Sister Chromatid Cohesion;R-MMU-9648025 EML4 and NUDC in mitotic spindle formation;R-MMU-…	-	PF12348:CLASP N terminal	Cytoplasm;Membrane;Golgi apparatus	-	-
A0A1L1STC5	Gnb5	Guanine nucleotide binding protein (G protein), beta 5	14697	Guanine nucleotide binding protein (G protein), beta 5 OS=Mus musculus OX=10090 GN=Gnb5 PE=1 SV=1	A0A1L1STC5;Q3UG14;Q3V331	48	3	3	46	4.5086	5130.67	Q3UG14;Q3V331;A0A1L1STC5	A0A1L1STC5_MOUSE;Q3UG14_MOUSE;Q3V331_MOUSE	Gnb5	Guanine nucleotide binding protein (G protein), beta 5	355784	346951	668528	328811	420876	511713	326879	452058	230818	507172	297007	396275	GO:0001750|photoreceptor outer segment;GO:0001917|photoreceptor inner segment;GO:0005096|GTPase activator activity;GO:0005515|protein binding;GO:0005634|nucleus;GO:0005737|cytoplasm;GO:0005829|cytosol;GO:0005834|heterotrimeric G-protein complex;GO:0005886|plasma membrane;GO:0007165|signal transduction;GO:0007186|G protein-coupled receptor signaling pathway;GO:0007212|dopamine receptor signaling p…	GO:0007165|signal transduction;GO:0007186|G protein-coupled receptor signaling pathway;GO:0007212|dopamine receptor signaling pathway;GO:0036367|light adaption;GO:0043547|positive regulation of GTPase activity;GO:1901386|negative regulation of voltage-gated calcium channel activity;GO:1990603|dark adaptation	GO:0001750|photoreceptor outer segment;GO:0001917|photoreceptor inner segment;GO:0005634|nucleus;GO:0005737|cytoplasm;GO:0005829|cytosol;GO:0005834|heterotrimeric G-protein complex;GO:0005886|plasma membrane;GO:0016020|membrane;GO:0032991|protein-containing complex;GO:0043209|myelin sheath;GO:0044297|cell body;GO:0098793|presynapse	GO:0005096|GTPase activator activity;GO:0005515|protein binding;GO:0030159|signaling receptor complex adaptor activity;GO:0031682|G-protein gamma-subunit binding;GO:0032794|GTPase activating protein binding;GO:0051087|chaperone binding	mmu04723 Retrograde endocannabinoid signaling;mmu04724 Glutamatergic synapse;mmu04371 Apelin signaling pathway;mmu04728 Dopaminergic synapse;mmu04713 Circadian entrainment;mmu05032 Morphine addiction;mmu04725 Cholinergic synapse;mmu04727 GABAergic synapse;mmu04926 Relaxin signaling pathway;mmu04014 Ras signaling pathway;mmu05170 Human immunodeficiency virus 1 infection;mmu04062 Chemokine signalin…	R-MMU-76002 Platelet activation, signaling and aggregation;R-MMU-112315 Transmission across Chemical Synapses;R-MMU-109582 Hemostasis;R-MMU-112316 Neuronal System;R-MMU-163685 Integration of energy metabolism;R-MMU-3858494 Beta-catenin independent WNT signaling;R-MMU-112314 Neurotransmitter receptors and postsynaptic signal transmission;R-MMU-111885 Opioid Signalling;R-MMU-416482 G alpha (12/13) …	WP232 G protein signaling pathways;WP553 Calcium regulation in cardiac cells;WP385 Myometrial relaxation and contraction pathways;WP2292 Chemokine signaling pathway	PF00400:WD domain, G-beta repeat	Cytoplasm;Membrane	-	-
A0A1L1STC6	Syne1	Spectrin repeat containing, nuclear envelope 1	64009	Spectrin repeat containing, nuclear envelope 1 OS=Mus musculus OX=10090 GN=Syne1 PE=1 SV=1	A0A1L1STC6;Q0VGB8;Q6PI72;Q7TQH5	0	1	1	8799	5.2833	1.00992e+06	A0A1L1STC6;Q0VGB8;Q6PI72;Q7TQH5	A0A1L1STC6_MOUSE;Q0VGB8_MOUSE;Q6PI72_MOUSE;Q7TQH5_MOUSE	Syne1	Spectrin repeat containing, nuclear envelope 1	162.027	162.027	162.027	162.027	5161.94	13510.9	11746	13225.4	8152.51	162.027	13782.7	12468.8	GO:0000932|P-body;GO:0003779|actin binding;GO:0005515|protein binding;GO:0005521|lamin binding;GO:0005634|nucleus;GO:0005635|nuclear envelope;GO:0005654|nucleoplasm;GO:0005730|nucleolus;GO:0005737|cytoplasm;GO:0005794|Golgi apparatus;GO:0005856|cytoskeleton;GO:0007030|Golgi organization;GO:0007097|nuclear migration;GO:0007283|spermatogenesis;GO:0016020|membrane;GO:0016021|integral component of me…	GO:0007030|Golgi organization;GO:0007097|nuclear migration;GO:0007283|spermatogenesis;GO:0030154|cell differentiation;GO:0042692|muscle cell differentiation;GO:0051642|centrosome localization;GO:0090292|nuclear matrix anchoring at nuclear membrane;GO:1902017|regulation of cilium assembly	GO:0000932|P-body;GO:0005634|nucleus;GO:0005635|nuclear envelope;GO:0005654|nucleoplasm;GO:0005730|nucleolus;GO:0005737|cytoplasm;GO:0005794|Golgi apparatus;GO:0005856|cytoskeleton;GO:0016020|membrane;GO:0016021|integral component of membrane;GO:0030017|sarcomere;GO:0031965|nuclear membrane;GO:0034993|meiotic nuclear membrane microtubule tethering complex;GO:0045211|postsynaptic membrane	GO:0003779|actin binding;GO:0005515|protein binding;GO:0005521|lamin binding;GO:0019899|enzyme binding;GO:0042802|identical protein binding;GO:0042803|protein homodimerization activity;GO:0051015|actin filament binding;GO:0140444|cytoskeleton-nuclear membrane anchor activity	mmu04820 Cytoskeleton in muscle cells	-	-	PF00307:Calponin homology (CH) domain;PF00435:Spectrin repeat;PF10541:Nuclear envelope localisation domain	Cytoplasm;Membrane;Golgi apparatus;Nucleolus;Nuclear membrane	-	-
A0A1L1STE4	Ilf3	Interleukin enhancer binding factor 3	16201	Interleukin enhancer binding factor 3 OS=Mus musculus OX=10090 GN=Ilf3 PE=1 SV=1	A0A1L1STE4;Q3UD30;Q45VK6	1	2	2	908	9.2585	97452.7	A0A1L1STE4;Q45VK6;Q3UD30	A0A1L1STE4_MOUSE;Q3UD30_MOUSE;Q45VK6_MOUSE	Ilf3	Interleukin enhancer binding factor 3	16012.9	162.027	162.027	57733.7	62296.5	162.027	162.027	10371.2	36680	4961.73	50171.6	51762	GO:0003677|DNA binding;GO:0003723|RNA binding;GO:0003725|double-stranded RNA binding;GO:0003727|single-stranded RNA binding;GO:0005634|nucleus;GO:0005654|nucleoplasm;GO:0005730|nucleolus;GO:0005737|cytoplasm;GO:0005739|mitochondrion;GO:0006468|protein phosphorylation;GO:0006479|protein methylation;GO:0017148|negative regulation of translation;GO:0019899|enzyme binding;GO:0035925|mRNA 3'-UTR AU-ri…	GO:0006468|protein phosphorylation;GO:0006479|protein methylation;GO:0017148|negative regulation of translation;GO:0045071|negative regulation of viral genome replication;GO:0045892|negative regulation of transcription, DNA-templated;GO:0045893|positive regulation of transcription, DNA-templated;GO:0051607|defense response to virus	GO:0005634|nucleus;GO:0005654|nucleoplasm;GO:0005730|nucleolus;GO:0005737|cytoplasm;GO:0005739|mitochondrion;GO:1990904|ribonucleoprotein complex	GO:0003677|DNA binding;GO:0003723|RNA binding;GO:0003725|double-stranded RNA binding;GO:0003727|single-stranded RNA binding;GO:0019899|enzyme binding;GO:0035925|mRNA 3'-UTR AU-rich region binding	-	-	WP310 mRNA processing	PF00035:Double-stranded RNA binding motif;PF07528:DZF N-terminal domain	Cytoplasm;Mitochondrion;Nucleolus	Unknown	TRRUST
A0A1L1SUI3	Slc37a4	Solute carrier family 37 (glucose-6-phosphate transporter), member 4	14385	Solute carrier family 37 (glucose-6-phosphate transporter), member 4 OS=Mus musculus OX=10090 GN=Slc37a4 PE=1 SV=1	A0A1L1SUI3;Q9D1F9;Q9Z295	7	4	4	450	8.3475	48428.3	A0A1L1SUI3;Q9D1F9;Q9Z295;Q6WG34	A0A1L1SUI3_MOUSE;Q9D1F9_MOUSE;Q9Z295_MOUSE	Slc37a4	Solute carrier family 37 (glucose-6-phosphate transporter), member 4	109689	95184.8	119098	67388.9	66904.6	121172	99456.9	89196.9	65125	51066.1	79907.9	64769.5	GO:0001780|neutrophil homeostasis;GO:0001816|cytokine production;GO:0002318|myeloid progenitor cell differentiation;GO:0005977|glycogen metabolic process;GO:0006089|lactate metabolic process;GO:0006641|triglyceride metabolic process;GO:0006874|cellular calcium ion homeostasis;GO:0008202|steroid metabolic process;GO:0014070|response to organic cyclic compound;GO:0015152|glucose-6-phosphate transme…	GO:0001780|neutrophil homeostasis;GO:0001816|cytokine production;GO:0002318|myeloid progenitor cell differentiation;GO:0005977|glycogen metabolic process;GO:0006089|lactate metabolic process;GO:0006641|triglyceride metabolic process;GO:0006874|cellular calcium ion homeostasis;GO:0008202|steroid metabolic process;GO:0014070|response to organic cyclic compound;GO:0015760|glucose-6-phosphate transpo…	GO:0030176|integral component of endoplasmic reticulum membrane;GO:0043231|intracellular membrane-bounded organelle	GO:0015152|glucose-6-phosphate transmembrane transporter activity;GO:0061513|glucose 6-phosphate:inorganic phosphate antiporter activity	mmu04973 Carbohydrate digestion and absorption	R-MMU-71387 Metabolism of carbohydrates;R-MMU-70326 Glucose metabolism;R-MMU-70263 Gluconeogenesis	-	PF07690:Major Facilitator Superfamily	Cytoplasm;Membrane;Endoplasmic reticulum	-	-
A0A1L1SUP5	Arhgef12	Rho guanine nucleotide exchange factor 12 (Fragment)	69632	Rho guanine nucleotide exchange factor 12 (Fragment) OS=Mus musculus OX=10090 GN=Arhgef12 PE=1 SV=1	A0A1L1SUP5	13	1	1	106	6.8334	11498.8	A0A1L1SUP5	A0A1L1SUP5_MOUSE	Arhgef12	Rho guanine nucleotide exchange factor 12 (Fragment)	15718.1	13149	4454.78	15017.5	20422.7	16132.3	20503.3	13065.7	18045.5	27856.3	22974.8	14659	GO:0001664|G protein-coupled receptor binding;GO:0005085|guanyl-nucleotide exchange factor activity;GO:0005096|GTPase activator activity;GO:0005515|protein binding;GO:0005737|cytoplasm;GO:0007186|G protein-coupled receptor signaling pathway;GO:0007266|Rho protein signal transduction;GO:0008217|regulation of blood pressure;GO:0010259|multicellular organism aging;GO:0016020|membrane;GO:0035556|intr…	GO:0007186|G protein-coupled receptor signaling pathway;GO:0007266|Rho protein signal transduction;GO:0008217|regulation of blood pressure;GO:0010259|multicellular organism aging;GO:0035556|intracellular signal transduction	GO:0005737|cytoplasm;GO:0016020|membrane	GO:0001664|G protein-coupled receptor binding;GO:0005085|guanyl-nucleotide exchange factor activity;GO:0005096|GTPase activator activity;GO:0005515|protein binding	mmu04360 Axon guidance;mmu04810 Regulation of actin cytoskeleton;mmu05135 Yersinia infection;mmu04611 Platelet activation;mmu05205 Proteoglycans in cancer;mmu05163 Human cytomegalovirus infection;mmu05152 Tuberculosis;mmu04625 C-type lectin receptor signaling pathway;mmu04270 Vascular smooth muscle contraction;mmu05200 Pathways in cancer	-	-	PF00595:PDZ domain;PF00621:RhoGEF domain;PF17838:PH domain;PF09128:Regulator of G protein signalling-like domain	Cytoplasm;Membrane	-	-
A0A1L1SV46	Olfm2	Olfactomedin 2	244723	Olfactomedin 2 OS=Mus musculus OX=10090 GN=Olfm2 PE=1 SV=1	A0A1L1SV46	5	1	1	478	8.4059	53810.1	A0A1L1SV46	A0A1L1SV46_MOUSE	Olfm2	Olfactomedin 2	7761.46	162.027	162.027	8520.08	4504.01	162.027	162.027	4994.5	8087.7	14527.4	162.027	162.027	GO:0005515|protein binding;GO:0005576|extracellular region;GO:0005615|extracellular space;GO:0005634|nucleus;GO:0005654|nucleoplasm;GO:0005737|cytoplasm;GO:0007165|signal transduction;GO:0007601|visual perception;GO:0007626|locomotory behavior;GO:0009306|protein secretion;GO:0016020|membrane;GO:0030054|cell junction;GO:0032281|AMPA glutamate receptor complex;GO:0045202|synapse;GO:0051152|positive…	GO:0007165|signal transduction;GO:0007601|visual perception;GO:0007626|locomotory behavior;GO:0009306|protein secretion;GO:0051152|positive regulation of smooth muscle cell differentiation;GO:1905174|regulation of vascular associated smooth muscle cell dedifferentiation	GO:0005576|extracellular region;GO:0005615|extracellular space;GO:0005634|nucleus;GO:0005654|nucleoplasm;GO:0005737|cytoplasm;GO:0016020|membrane;GO:0030054|cell junction;GO:0032281|AMPA glutamate receptor complex;GO:0045202|synapse;GO:0097060|synaptic membrane;GO:0098978|glutamatergic synapse;GO:0099243|extrinsic component of synaptic membrane	GO:0005515|protein binding	-	-	-	PF02191:Olfactomedin-like domain;PF12308:Neurogenesis glycoprotein	Cytoplasm;Membrane;Extracellular region	-	-
A0A1L1SV73	Usp47	Ubiquitin carboxyl-terminal hydrolase 47	74996	Ubiquitin carboxyl-terminal hydrolase 47 OS=Mus musculus OX=10090 GN=Usp47 PE=1 SV=1	A0A1L1SV73	1	1	1	1376	4.6764	157155	A0A1L1SV73	A0A1L1SV73_MOUSE	Usp47	Ubiquitin carboxyl-terminal hydrolase 47	8861	8681.46	7065.07	8542.03	162.027	162.027	11664.5	7680.12	162.027	6632.22	162.027	162.027	GO:0004197|cysteine-type endopeptidase activity;GO:0004843|cysteine-type deubiquitinase activity;GO:0005634|nucleus;GO:0005737|cytoplasm;GO:0005829|cytosol;GO:0006281|DNA repair;GO:0006284|base-excision repair;GO:0006508|proteolysis;GO:0006511|ubiquitin-dependent protein catabolic process;GO:0006974|cellular response to DNA damage stimulus;GO:0008233|peptidase activity;GO:0008234|cysteine-type pe…	GO:0006281|DNA repair;GO:0006284|base-excision repair;GO:0006508|proteolysis;GO:0006511|ubiquitin-dependent protein catabolic process;GO:0006974|cellular response to DNA damage stimulus;GO:0009410|response to xenobiotic stimulus;GO:0010972|negative regulation of G2/M transition of mitotic cell cycle;GO:0016579|protein deubiquitination;GO:0030307|positive regulation of cell growth;GO:0031647|regul…	GO:0005634|nucleus;GO:0005737|cytoplasm;GO:0005829|cytosol;GO:0019005|SCF ubiquitin ligase complex	GO:0004197|cysteine-type endopeptidase activity;GO:0004843|cysteine-type deubiquitinase activity;GO:0008233|peptidase activity;GO:0008234|cysteine-type peptidase activity;GO:0016787|hydrolase activity;GO:0071987|WD40-repeat domain binding;GO:0101005|deubiquitinase activity	-	R-MMU-5688426 Deubiquitination;R-MMU-5689880 Ub-specific processing proteases	-	PF00443:Ubiquitin carboxyl-terminal hydrolase;PF19718:Ubiquitin carboxyl-terminal hydrolase 47 C-terminal	Cytoplasm	-	-
A0A1L1SVJ6	Actn4	Actinin alpha 4 (Fragment)	60595	Actinin alpha 4 (Fragment) OS=Mus musculus OX=10090 GN=Actn4 PE=1 SV=1	A0A1L1SVJ6	11	5	5	323	4.852	36831	A0A1L1SV25;A0A1L1SVJ6	A0A1L1SVJ6_MOUSE	Actn4	Actinin alpha 4 (Fragment)	135246	104250	52031.1	52081.7	203119	86452.1	112980	109556	82789.5	107679	83984.5	90545.4	GO:0000977|RNA polymerase II transcription regulatory region sequence-specific DNA binding;GO:0001725|stress fiber;GO:0001882|nucleoside binding;GO:0003713|transcription coactivator activity;GO:0003779|actin binding;GO:0005509|calcium ion binding;GO:0005515|protein binding;GO:0005634|nucleus;GO:0005737|cytoplasm;GO:0005829|cytosol;GO:0005856|cytoskeleton;GO:0005886|plasma membrane;GO:0005911|cell…	GO:0015031|protein transport;GO:0030036|actin cytoskeleton organization;GO:0030050|vesicle transport along actin filament;GO:0030335|positive regulation of cell migration;GO:0033209|tumor necrosis factor-mediated signaling pathway;GO:0035357|peroxisome proliferator activated receptor signaling pathway;GO:0042981|regulation of apoptotic process;GO:0048384|retinoic acid receptor signaling pathway;G…	GO:0001725|stress fiber;GO:0005634|nucleus;GO:0005737|cytoplasm;GO:0005829|cytosol;GO:0005856|cytoskeleton;GO:0005886|plasma membrane;GO:0005911|cell-cell junction;GO:0015629|actin cytoskeleton;GO:0016604|nuclear body;GO:0030018|Z disc;GO:0030054|cell junction;GO:0030863|cortical cytoskeleton;GO:0030864|cortical actin cytoskeleton;GO:0031143|pseudopodium;GO:0032991|protein-containing complex;GO:0…	GO:0000977|RNA polymerase II transcription regulatory region sequence-specific DNA binding;GO:0001882|nucleoside binding;GO:0003713|transcription coactivator activity;GO:0003779|actin binding;GO:0005509|calcium ion binding;GO:0005515|protein binding;GO:0016922|nuclear receptor binding;GO:0030374|nuclear receptor coactivator activity;GO:0031490|chromatin DNA binding;GO:0042803|protein homodimeriza…	mmu04810 Regulation of actin cytoskeleton;mmu04510 Focal adhesion;mmu04520 Adherens junction;mmu04530 Tight junction;mmu04670 Leukocyte transendothelial migration;mmu05146 Amoebiasis;mmu05203 Viral carcinogenesis;mmu05322 Systemic lupus erythematosus	R-MMU-76002 Platelet activation, signaling and aggregation;R-MMU-109582 Hemostasis;R-MMU-76005 Response to elevated platelet cytosolic Ca2+;R-MMU-114608 Platelet degranulation	WP2573 Primary focal segmental glomerulosclerosis (FSGS)	PF00307:Calponin homology (CH) domain;PF00435:Spectrin repeat;PF08726:Ca2+ insensitive EF hand	Cytoplasm;Membrane	-	-
A0A1L7NR37	Sorbs2	Arg/Abl-binding protein 2	234214	Arg/Abl-binding protein 2 OS=Mus musculus OX=10090 GN=Sorbs2 PE=2 SV=1	A0A1L7NR37;D3Z080;F6V513	7	7	7	717	9.8452	79409.4	A0A1L7NR37;D3Z080;F6V513	A0A1L7NR37_MOUSE;D3Z080_MOUSE;F6V513_MOUSE	Sorbs2	Arg/Abl-binding protein 2	59861.6	35202.4	43646.9	44950.9	70330	37730	56996.4	76974.7	22772.1	53031.4	27321.2	46125.5	GO:0005515|protein binding;GO:0005737|cytoplasm;GO:0005856|cytoskeleton;GO:0005886|plasma membrane;GO:0007015|actin filament organization;GO:0007219|Notch signaling pathway;GO:0014069|postsynaptic density;GO:0016020|membrane;GO:0019904|protein domain specific binding;GO:0030054|cell junction;GO:0030425|dendrite;GO:0042802|identical protein binding;GO:0042995|cell projection;GO:0043025|neuronal ce…	GO:0007015|actin filament organization;GO:0007219|Notch signaling pathway;GO:0061049|cell growth involved in cardiac muscle cell development;GO:0095500|acetylcholine receptor signaling pathway;GO:1904393|regulation of skeletal muscle acetylcholine-gated channel clustering	GO:0005737|cytoplasm;GO:0005856|cytoskeleton;GO:0005886|plasma membrane;GO:0014069|postsynaptic density;GO:0016020|membrane;GO:0030054|cell junction;GO:0030425|dendrite;GO:0042995|cell projection;GO:0043025|neuronal cell body;GO:0045202|synapse	GO:0005515|protein binding;GO:0019904|protein domain specific binding;GO:0042802|identical protein binding	-	-	-	PF00018:SH3 domain;PF14604:Variant SH3 domain;PF02208:Sorbin homologous domain	Cytoplasm;Membrane	-	-
A0A1L7NR63	Sorbs1	C-Cbl associated protein	20411	C-Cbl associated protein OS=Mus musculus OX=10090 GN=Sorbs1 PE=2 SV=1	A0A1L7NR63	1	1	1	760	7.4249	85025.4	A0A1L7NR63;A0A286YD34	A0A1L7NR63_MOUSE	Sorbs1	C-Cbl associated protein	4767.75	4535.38	5556.6	4374.73	5268.87	162.027	162.027	7125.17	162.027	7932.54	162.027	9608.57	GO:0001725|stress fiber;GO:0005158|insulin receptor binding;GO:0005515|protein binding;GO:0005634|nucleus;GO:0005737|cytoplasm;GO:0005813|centrosome;GO:0005829|cytosol;GO:0005856|cytoskeleton;GO:0005886|plasma membrane;GO:0005912|adherens junction;GO:0005925|focal adhesion;GO:0008286|insulin receptor signaling pathway;GO:0016020|membrane;GO:0016363|nuclear matrix;GO:0016600|flotillin complex;GO:0…	GO:0008286|insulin receptor signaling pathway;GO:0031589|cell-substrate adhesion;GO:0032869|cellular response to insulin stimulus;GO:0043149|stress fiber assembly;GO:0045725|positive regulation of glycogen biosynthetic process;GO:0046326|positive regulation of glucose import;GO:0046628|positive regulation of insulin receptor signaling pathway;GO:0046889|positive regulation of lipid biosynthetic p…	GO:0001725|stress fiber;GO:0005634|nucleus;GO:0005737|cytoplasm;GO:0005813|centrosome;GO:0005829|cytosol;GO:0005856|cytoskeleton;GO:0005886|plasma membrane;GO:0005912|adherens junction;GO:0005925|focal adhesion;GO:0016020|membrane;GO:0016363|nuclear matrix;GO:0016600|flotillin complex;GO:0030054|cell junction;GO:0030055|cell-substrate junction;GO:0045121|membrane raft;GO:0045202|synapse	GO:0005158|insulin receptor binding;GO:0005515|protein binding;GO:0019901|protein kinase binding;GO:0030159|signaling receptor complex adaptor activity;GO:0031625|ubiquitin protein ligase binding	mmu04520 Adherens junction;mmu04910 Insulin signaling pathway;mmu03320 PPAR signaling pathway	R-MMU-445355 Smooth Muscle Contraction;R-MMU-397014 Muscle contraction	WP65 Insulin signaling;WP6 Integrin-mediated cell adhesion;WP2316 PPAR signaling pathway	PF00018:SH3 domain;PF14604:Variant SH3 domain;PF07653:Variant SH3 domain;PF02208:Sorbin homologous domain	Cytoplasm;Membrane;Centrosome	-	-
A0A1N9PTV1	Fbrs	Fibrosin	14123	Fibrosin OS=Mus musculus OX=10090 GN=Fbrs PE=1 SV=1	A0A1N9PTV1	2	1	1	980	10.1651	103915	A0A1N9PTV1	A0A1N9PTV1_MOUSE	Fbrs	Fibrosin	162.027	162.027	4447.88	162.027	162.027	4037.7	162.027	3334.3	162.027	162.027	162.027	2811.91	GO:0005615|extracellular space;GO:0008083|growth factor activity;GO:0048146|positive regulation of fibroblast proliferation	GO:0048146|positive regulation of fibroblast proliferation	GO:0005615|extracellular space	GO:0008083|growth factor activity	mmu03083 Polycomb repressive complex	-	-	PF15336:Autism susceptibility gene 2 protein	Extracellular region	-	-
A0A1R3UGK6	Klni	Kallikrein i		Kallikrein i OS=Mus musculus OX=10090 GN=Klni PE=4 SV=1	A0A1R3UGK6	24	0	7	262	7.9007	29362.1	A0A0B6VLS7;O88301;Q91Y82;A0A1R3UGK6;H3BKZ6	A0A1R3UGK6_MOUSE	Klni	Kallikrein i	3575.42	162.027	32835.5	162.027	76514.3	81183.2	46039.9	9845.73	53861.9	29256.4	101152	37331.7	-	-	-	-	-	-	-	-	-	-	-
A0A1W2P6Z1	Nrcam	Neuronal cell adhesion molecule (Fragment)	319504	Neuronal cell adhesion molecule (Fragment) OS=Mus musculus OX=10090 GN=Nrcam PE=1 SV=1	A0A1W2P6Z1	8	1	1	168	4.3449	18409.1	A0A1W2P6Z1	A0A1W2P6Z1_MOUSE	Nrcam	Neuronal cell adhesion molecule (Fragment)	4328.68	162.027	162.027	2757.27	162.027	162.027	162.027	162.027	162.027	3382.33	162.027	1636.18	GO:0005515|protein binding;GO:0005576|extracellular region;GO:0005886|plasma membrane;GO:0007155|cell adhesion;GO:0007156|homophilic cell adhesion via plasma membrane adhesion molecules;GO:0007411|axon guidance;GO:0007417|central nervous system development;GO:0008104|protein localization;GO:0010975|regulation of neuron projection development;GO:0016020|membrane;GO:0016021|integral component of me…	GO:0007155|cell adhesion;GO:0007156|homophilic cell adhesion via plasma membrane adhesion molecules;GO:0007411|axon guidance;GO:0007417|central nervous system development;GO:0008104|protein localization;GO:0010975|regulation of neuron projection development;GO:0019227|neuronal action potential propagation;GO:0031290|retinal ganglion cell axon guidance;GO:0045162|clustering of voltage-gated sodium…	GO:0005576|extracellular region;GO:0005886|plasma membrane;GO:0016020|membrane;GO:0016021|integral component of membrane;GO:0030424|axon;GO:0033268|node of Ranvier;GO:0042995|cell projection;GO:0043194|axon initial segment;GO:0045202|synapse;GO:0098978|glutamatergic synapse;GO:0099055|integral component of postsynaptic membrane;GO:0099061|integral component of postsynaptic density membrane	GO:0005515|protein binding;GO:0030506|ankyrin binding;GO:0086080|protein binding involved in heterotypic cell-cell adhesion;GO:0098632|cell-cell adhesion mediator activity	mmu04514 Cell adhesion molecules	-	-	PF00041:Fibronectin type III domain;PF07679:Immunoglobulin I-set domain;PF13882:Bravo-like intracellular region	Membrane;Extracellular region	-	-
A0A1W2P772	Atp2b1	ATPase, Ca++ transporting, plasma membrane 1 (Fragment)	67972	ATPase, Ca++ transporting, plasma membrane 1 (Fragment) OS=Mus musculus OX=10090 GN=Atp2b1 PE=1 SV=1	A0A1W2P772	11	5	5	317	5.3553	35622.2	A0A1W2P772	A0A1W2P772_MOUSE	Atp2b1	ATPase, Ca++ transporting, plasma membrane 1 (Fragment)	235754	104697	322176	277988	146530	74847.3	173947	295674	176369	133444	182599	210750	GO:0000166|nucleotide binding;GO:0001772|immunological synapse;GO:0001818|negative regulation of cytokine production;GO:0003056|regulation of vascular associated smooth muscle contraction;GO:0005388|P-type calcium transporter activity;GO:0005515|protein binding;GO:0005516|calmodulin binding;GO:0005524|ATP binding;GO:0005654|nucleoplasm;GO:0005886|plasma membrane;GO:0005887|integral component of p…	GO:0001818|negative regulation of cytokine production;GO:0003056|regulation of vascular associated smooth muscle contraction;GO:0006811|ion transport;GO:0006816|calcium ion transport;GO:0006874|cellular calcium ion homeostasis;GO:0008217|regulation of blood pressure;GO:0030501|positive regulation of bone mineralization;GO:0051480|regulation of cytosolic calcium ion concentration;GO:0051481|negati…	GO:0001772|immunological synapse;GO:0005654|nucleoplasm;GO:0005886|plasma membrane;GO:0005887|integral component of plasma membrane;GO:0009898|cytoplasmic side of plasma membrane;GO:0016020|membrane;GO:0016021|integral component of membrane;GO:0016323|basolateral plasma membrane;GO:0016324|apical plasma membrane;GO:0030054|cell junction;GO:0030285|integral component of synaptic vesicle membrane;G…	GO:0000166|nucleotide binding;GO:0005388|P-type calcium transporter activity;GO:0005515|protein binding;GO:0005516|calmodulin binding;GO:0005524|ATP binding;GO:0015085|calcium ion transmembrane transporter activity;GO:0016887|ATP hydrolysis activity;GO:0019829|ATPase-coupled cation transmembrane transporter activity;GO:0030165|PDZ domain binding;GO:0046872|metal ion binding;GO:1905056|P-type calc…	mmu04261 Adrenergic signaling in cardiomyocytes;mmu04022 cGMP-PKG signaling pathway;mmu04024 cAMP signaling pathway;mmu04925 Aldosterone synthesis and secretion;mmu04961 Endocrine and other factor-regulated calcium reabsorption;mmu04970 Salivary secretion;mmu04020 Calcium signaling pathway;mmu04978 Mineral absorption;mmu04972 Pancreatic secretion	R-MMU-109582 Hemostasis;R-MMU-5578775 Ion homeostasis;R-MMU-418346 Platelet homeostasis;R-MMU-418359 Reduction of cytosolic Ca++ levels;R-MMU-936837 Ion transport by P-type ATPases;R-MMU-397014 Muscle contraction;R-MMU-5576891 Cardiac conduction;R-MMU-418360 Platelet calcium homeostasis;R-MMU-983712 Ion channel transport	WP1983 Splicing factor NOVA regulated synaptic proteins;WP553 Calcium regulation in cardiac cells	PF00690:Cation transporter/ATPase, N-terminus;PF00689:Cation transporting ATPase, C-terminus;PF12424:Plasma membrane calcium transporter ATPase C terminal	Cytoplasm;Membrane	-	-
A0A1W2P7G5	Coq10a	Coenzyme Q10A	210582	Coenzyme Q10A OS=Mus musculus OX=10090 GN=Coq10a PE=1 SV=1	A0A1W2P7G5;A0A1W2P7J1;E9Q3H6	22	4	4	217	9.7583	24922.9	A0A1W2P7G5;A0A1W2P7J1;E9Q3H6	A0A1W2P7G5_MOUSE;A0A1W2P7J1_MOUSE;E9Q3H6_MOUSE	Coq10a	Coenzyme Q10A	352599	457647	374881	323939	240902	339722	337729	355378	379717	243607	316735	366707	GO:0005739|mitochondrion;GO:0006744|ubiquinone biosynthetic process;GO:0045333|cellular respiration;GO:0048039|ubiquinone binding	GO:0006744|ubiquinone biosynthetic process;GO:0045333|cellular respiration	GO:0005739|mitochondrion	GO:0048039|ubiquinone binding	-	R-MMU-1428517 The citric acid (TCA) cycle and respiratory electron transport;R-MMU-163200 Respiratory electron transport, ATP synthesis by chemiosmotic coupling, and heat production by uncoupling proteins.;R-MMU-611105 Respiratory electron transport	-	PF03364:Polyketide cyclase / dehydrase and lipid transport	Cytoplasm;Mitochondrion	-	-
A0A1W2P7Q6	Xpot	Exportin-T	73192	Exportin-T OS=Mus musculus OX=10090 GN=Xpot PE=1 SV=1	A0A1W2P7Q6	2	1	1	962	4.9628	109789	A0A1W2P7Q6	A0A1W2P7Q6_MOUSE	Xpot	Exportin-T	18089	162.027	162.027	29502	16232.3	162.027	162.027	162.027	17662.5	162.027	27080.4	15827.8	GO:0000049|tRNA binding;GO:0003723|RNA binding;GO:0005634|nucleus;GO:0005643|nuclear pore;GO:0005654|nucleoplasm;GO:0005737|cytoplasm;GO:0005829|cytosol;GO:0006409|tRNA export from nucleus;GO:0006886|intracellular protein transport;GO:0016363|nuclear matrix;GO:0031267|small GTPase binding;GO:0071528|tRNA re-export from nucleus	GO:0006409|tRNA export from nucleus;GO:0006886|intracellular protein transport;GO:0071528|tRNA re-export from nucleus	GO:0005634|nucleus;GO:0005643|nuclear pore;GO:0005654|nucleoplasm;GO:0005737|cytoplasm;GO:0005829|cytosol;GO:0016363|nuclear matrix	GO:0000049|tRNA binding;GO:0003723|RNA binding;GO:0031267|small GTPase binding	mmu03013 Nucleocytoplasmic transport	-	-	PF03810:Importin-beta N-terminal domain;PF08389:Exportin 1-like protein;PF19282:Exportin-T	Cytoplasm	-	-
A0A1W2P7Y9	Nrcam	Neuronal cell adhesion molecule	319504	Neuronal cell adhesion molecule OS=Mus musculus OX=10090 GN=Nrcam PE=1 SV=1	A0A1W2P7Y9;A0A1W2P814	1	3	3	1134	6.3262	125513	A0A1W2P7Y9;A0A1W2P814	A0A1W2P7Y9_MOUSE;A0A1W2P814_MOUSE	Nrcam	Neuronal cell adhesion molecule	68072.6	75293.5	48318.8	66307.5	69043.7	61028.9	63553	94698.8	51574.3	111907	35218.9	49932.5	GO:0005515|protein binding;GO:0005576|extracellular region;GO:0005886|plasma membrane;GO:0007155|cell adhesion;GO:0007156|homophilic cell adhesion via plasma membrane adhesion molecules;GO:0007411|axon guidance;GO:0007417|central nervous system development;GO:0008104|protein localization;GO:0010975|regulation of neuron projection development;GO:0016020|membrane;GO:0016021|integral component of me…	GO:0007155|cell adhesion;GO:0007156|homophilic cell adhesion via plasma membrane adhesion molecules;GO:0007411|axon guidance;GO:0007417|central nervous system development;GO:0008104|protein localization;GO:0010975|regulation of neuron projection development;GO:0019227|neuronal action potential propagation;GO:0031290|retinal ganglion cell axon guidance;GO:0045162|clustering of voltage-gated sodium…	GO:0005576|extracellular region;GO:0005886|plasma membrane;GO:0016020|membrane;GO:0016021|integral component of membrane;GO:0030424|axon;GO:0033268|node of Ranvier;GO:0042995|cell projection;GO:0043194|axon initial segment;GO:0045202|synapse;GO:0098978|glutamatergic synapse;GO:0099055|integral component of postsynaptic membrane;GO:0099061|integral component of postsynaptic density membrane	GO:0005515|protein binding;GO:0030506|ankyrin binding;GO:0086080|protein binding involved in heterotypic cell-cell adhesion;GO:0098632|cell-cell adhesion mediator activity	mmu04514 Cell adhesion molecules	-	-	PF00041:Fibronectin type III domain;PF07679:Immunoglobulin I-set domain;PF13882:Bravo-like intracellular region	Membrane;Extracellular region	-	-
A0A1W2P863	Nf1	Neurofibromin 1 (Fragment)	18015	Neurofibromin 1 (Fragment) OS=Mus musculus OX=10090 GN=Nf1 PE=1 SV=1	A0A1W2P863	1	2	2	1382	6.6024	155570	A0A1W2P863	A0A1W2P863_MOUSE	Nf1	Neurofibromin 1 (Fragment)	14627.9	10364	162.027	28849.2	25233	7302.42	18634	28834	26107.2	4422.1	25286.6	26760	GO:0000165|MAPK cascade;GO:0001649|osteoblast differentiation;GO:0001656|metanephros development;GO:0001666|response to hypoxia;GO:0001889|liver development;GO:0001937|negative regulation of endothelial cell proliferation;GO:0001938|positive regulation of endothelial cell proliferation;GO:0001952|regulation of cell-matrix adhesion;GO:0001953|negative regulation of cell-matrix adhesion;GO:0005096|…	GO:0000165|MAPK cascade;GO:0001649|osteoblast differentiation;GO:0001656|metanephros development;GO:0001666|response to hypoxia;GO:0001889|liver development;GO:0001937|negative regulation of endothelial cell proliferation;GO:0001938|positive regulation of endothelial cell proliferation;GO:0001952|regulation of cell-matrix adhesion;GO:0001953|negative regulation of cell-matrix adhesion;GO:0006469|…	GO:0005634|nucleus;GO:0005737|cytoplasm;GO:0014069|postsynaptic density;GO:0016020|membrane;GO:0030424|axon;GO:0030425|dendrite;GO:0032991|protein-containing complex;GO:0043005|neuron projection	GO:0005096|GTPase activator activity;GO:0005515|protein binding;GO:0008017|microtubule binding;GO:0008289|lipid binding;GO:0008429|phosphatidylethanolamine binding;GO:0031210|phosphatidylcholine binding;GO:0045545|syndecan binding	mmu01521 EGFR tyrosine kinase inhibitor resistance;mmu04010 MAPK signaling pathway;mmu04014 Ras signaling pathway	R-MMU-5658442 Regulation of RAS by GAPs;R-MMU-5683057 MAPK family signaling cascades;R-MMU-5673001 RAF/MAP kinase cascade;R-MMU-5684996 MAPK1/MAPK3 signaling	WP493 Mapk signaling pathway;WP2910 Mecp2 and associated Rett syndrome	PF00616:GTPase-activator protein for Ras-like GTPase;PF13716:Divergent CRAL/TRIO domain	Cytoplasm;Membrane	Unknown	TRRUST
A0A1W2P872	Nova2	RNA-binding protein Nova-2	384569	RNA-binding protein Nova-2 OS=Mus musculus OX=10090 GN=Nova2 PE=1 SV=1	A0A1W2P872	34	13	18	492	8.1985	49066.7	A0A1W2P872	NOVA2_MOUSE	Nova2	RNA-binding protein Nova-2	754756	803420	813593	575605	756184	757720	683494	815849	658705	1.28249e+06	642827	601676	GO:0000381|regulation of alternative mRNA splicing, via spliceosome;GO:0000398|mRNA splicing, via spliceosome;GO:0003676|nucleic acid binding;GO:0003723|RNA binding;GO:0003729|mRNA binding;GO:0005515|protein binding;GO:0005634|nucleus;GO:0006397|mRNA processing;GO:0007399|nervous system development;GO:0008380|RNA splicing;GO:0021954|central nervous system neuron development;GO:0030182|neuron diff…	GO:0000381|regulation of alternative mRNA splicing, via spliceosome;GO:0000398|mRNA splicing, via spliceosome;GO:0006397|mRNA processing;GO:0007399|nervous system development;GO:0008380|RNA splicing;GO:0021954|central nervous system neuron development;GO:0030182|neuron differentiation;GO:0051252|regulation of RNA metabolic process;GO:0120163|negative regulation of cold-induced thermogenesis;GO:19…	GO:0005634|nucleus	GO:0003676|nucleic acid binding;GO:0003723|RNA binding;GO:0003729|mRNA binding;GO:0005515|protein binding;GO:1990825|sequence-specific mRNA binding	-	-	-	PF00013:KH domain	-	-	-
A0A1W2P879	Palm	Paralemmin-1 (Fragment)	18483	Paralemmin-1 (Fragment) OS=Mus musculus OX=10090 GN=Palm PE=1 SV=1	A0A1W2P879;Q3TRX4;Q542N8;Q91WF5	19	1	1	151	4.033	15808.5	A0A1W2P879;Q3TRX4;Q542N8;Q91WF5	A0A1W2P879_MOUSE;Q3TRX4_MOUSE;Q542N8_MOUSE;Q91WF5_MOUSE	Palm	Paralemmin-1 (Fragment)	265526	292178	128418	636521	607107	278324	257080	535151	162406	706049	113922	279748	GO:0005654|nucleoplasm;GO:0005737|cytoplasm;GO:0005886|plasma membrane;GO:0007010|cytoskeleton organization;GO:0007193|adenylate cyclase-inhibiting G protein-coupled receptor signaling pathway;GO:0007194|negative regulation of adenylate cyclase activity;GO:0008104|protein localization;GO:0008360|regulation of cell shape;GO:0014069|postsynaptic density;GO:0016020|membrane;GO:0016323|basolateral pl…	GO:0007010|cytoskeleton organization;GO:0007193|adenylate cyclase-inhibiting G protein-coupled receptor signaling pathway;GO:0007194|negative regulation of adenylate cyclase activity;GO:0008104|protein localization;GO:0008360|regulation of cell shape;GO:0051491|positive regulation of filopodium assembly;GO:0060074|synapse maturation;GO:0060160|negative regulation of dopamine receptor signaling pa…	GO:0005654|nucleoplasm;GO:0005737|cytoplasm;GO:0005886|plasma membrane;GO:0014069|postsynaptic density;GO:0016020|membrane;GO:0016323|basolateral plasma membrane;GO:0016327|apicolateral plasma membrane;GO:0030054|cell junction;GO:0030175|filopodium;GO:0030424|axon;GO:0031527|filopodium membrane;GO:0032590|dendrite membrane;GO:0032591|dendritic spine membrane;GO:0042995|cell projection;GO:0044309|…	GO:0031750|D3 dopamine receptor binding	-	-	-	PF03285:Paralemmin	Cytoplasm;Membrane	-	-
A0A1Y7VIL8	Mdga2	MAM domain containing glycosylphosphatidylinositol anchor 2	320772	MAM domain containing glycosylphosphatidylinositol anchor 2 OS=Mus musculus OX=10090 GN=Mdga2 PE=1 SV=1	A0A1Y7VIL8;A0A1Y7VJM7;B2RQF5;Q3UV20	3	2	2	319	6.8771	35929.6	A0A1Y7VIL8;A0A1Y7VJM7;B2RQF5;Q3UV20	A0A1Y7VIL8_MOUSE;A0A1Y7VJM7_MOUSE;B2RQF5_MOUSE;Q3UV20_MOUSE	Mdga2	MAM domain containing glycosylphosphatidylinositol anchor 2	24589	50660.5	11353.2	40995.3	43845.6	37436.5	63355.7	47751.1	32163.1	64286.9	13403.1	42890.1	GO:0001764|neuron migration;GO:0003674|molecular_function;GO:0005886|plasma membrane;GO:0007389|pattern specification process;GO:0007399|nervous system development;GO:0016020|membrane;GO:0031225|anchored component of membrane;GO:0098978|glutamatergic synapse;GO:0098982|GABA-ergic synapse;GO:0099179|regulation of synaptic membrane adhesion;GO:1905606|regulation of presynapse assembly	GO:0001764|neuron migration;GO:0007389|pattern specification process;GO:0007399|nervous system development;GO:0099179|regulation of synaptic membrane adhesion;GO:1905606|regulation of presynapse assembly	GO:0005886|plasma membrane;GO:0016020|membrane;GO:0031225|anchored component of membrane;GO:0098978|glutamatergic synapse;GO:0098982|GABA-ergic synapse	GO:0003674|molecular_function	-	R-MMU-163125 Post-translational modification: synthesis of GPI-anchored proteins	-	PF07679:Immunoglobulin I-set domain;PF00629:MAM domain, meprin/A5/mu	Membrane	-	-
A0A1Y7VIR0	Ppp2r5c	Protein phosphatase 2, regulatory subunit B', gamma (Fragment)	26931	Protein phosphatase 2, regulatory subunit B', gamma (Fragment) OS=Mus musculus OX=10090 GN=Ppp2r5c PE=1 SV=1	A0A1Y7VIR0;Q6ZQK4	14	4	4	283	8.4176	32844.6	Q6ZQK4;A0A1Y7VIR0	A0A1Y7VIR0_MOUSE;Q6ZQK4_MOUSE	Ppp2r5c	Protein phosphatase 2, regulatory subunit B', gamma (Fragment)	84175.7	65547.8	78143.5	88380.2	62162.7	60438.7	54199.8	120491	36503.7	95422.3	39458.8	64953.1	GO:0000159|protein phosphatase type 2A complex;GO:0000775|chromosome, centromeric region;GO:0005515|protein binding;GO:0005634|nucleus;GO:0005654|nucleoplasm;GO:0005694|chromosome;GO:0005794|Golgi apparatus;GO:0005829|cytosol;GO:0006470|protein dephosphorylation;GO:0006977|DNA damage response, signal transduction by p53 class mediator resulting in cell cycle arrest;GO:0007165|signal transduction;…	GO:0006470|protein dephosphorylation;GO:0006977|DNA damage response, signal transduction by p53 class mediator resulting in cell cycle arrest;GO:0007165|signal transduction;GO:0008285|negative regulation of cell population proliferation;GO:0042771|intrinsic apoptotic signaling pathway in response to DNA damage by p53 class mediator;GO:0043161|proteasome-mediated ubiquitin-dependent protein catabo…	GO:0000159|protein phosphatase type 2A complex;GO:0000775|chromosome, centromeric region;GO:0005634|nucleus;GO:0005654|nucleoplasm;GO:0005694|chromosome;GO:0005794|Golgi apparatus;GO:0005829|cytosol	GO:0005515|protein binding;GO:0019888|protein phosphatase regulator activity;GO:0072542|protein phosphatase activator activity	mmu04071 Sphingolipid signaling pathway;mmu04728 Dopaminergic synapse;mmu03015 mRNA surveillance pathway;mmu04152 AMPK signaling pathway;mmu04261 Adrenergic signaling in cardiomyocytes;mmu04660 T cell receptor signaling pathway;mmu04114 Oocyte meiosis;mmu05165 Human papillomavirus infection;mmu04110 Cell cycle;mmu04151 PI3K-Akt signaling pathway	R-MMU-3700989 Transcriptional Regulation by TP53;R-MMU-109582 Hemostasis;R-MMU-195258 RHO GTPase Effectors;R-MMU-5673000 RAF activation;R-MMU-5683057 MAPK family signaling cascades;R-MMU-5673001 RAF/MAP kinase cascade;R-MMU-195253 Degradation of beta-catenin by the destruction complex;R-MMU-5684996 MAPK1/MAPK3 signaling;R-MMU-9006925 Intracellular signaling by second messengers;R-MMU-432142 Plate…	WP387 IL-6 signaling pathway;WP317 Glycogen metabolism;WP723 Wnt signaling pathway and pluripotency;WP2841 Focal adhesion: PI3K-Akt-mTOR signaling pathway;WP403 Wnt signaling pathway	PF01603:Protein phosphatase 2A regulatory B subunit (B56 family)	Cytoplasm;Golgi apparatus	-	-
A0A1Y7VJX8	Trim9	Tripartite motif-containing 9 (Fragment)	94090	Tripartite motif-containing 9 (Fragment) OS=Mus musculus OX=10090 GN=Trim9 PE=1 SV=1	A0A1Y7VJX8;Q3TR28	4	3	3	772	7.4744	85473.1	Q3TR28;A0A1Y7VJX8	A0A1Y7VJX8_MOUSE;Q3TR28_MOUSE	Trim9	Tripartite motif-containing 9 (Fragment)	281166	288622	163786	212922	302255	316919	271160	277609	223833	195263	156020	205767	GO:0000149|SNARE binding;GO:0005515|protein binding;GO:0005737|cytoplasm;GO:0005856|cytoskeleton;GO:0008270|zinc ion binding;GO:0016079|synaptic vesicle exocytosis;GO:0016567|protein ubiquitination;GO:0016740|transferase activity;GO:0019904|protein domain specific binding;GO:0030054|cell junction;GO:0030425|dendrite;GO:0031410|cytoplasmic vesicle;GO:0035544|negative regulation of SNARE complex as…	GO:0016079|synaptic vesicle exocytosis;GO:0016567|protein ubiquitination;GO:0035544|negative regulation of SNARE complex assembly;GO:0043161|proteasome-mediated ubiquitin-dependent protein catabolic process;GO:0045955|negative regulation of calcium ion-dependent exocytosis	GO:0005737|cytoplasm;GO:0005856|cytoskeleton;GO:0030054|cell junction;GO:0030425|dendrite;GO:0031410|cytoplasmic vesicle;GO:0042995|cell projection;GO:0045202|synapse	GO:0000149|SNARE binding;GO:0005515|protein binding;GO:0008270|zinc ion binding;GO:0016740|transferase activity;GO:0019904|protein domain specific binding;GO:0042803|protein homodimerization activity;GO:0046872|metal ion binding;GO:0061630|ubiquitin protein ligase activity	-	R-MMU-983168 Antigen processing: Ubiquitination & Proteasome degradation;R-MMU-983169 Class I MHC mediated antigen processing & presentation	-	PF00041:Fibronectin type III domain;PF13445:RING-type zinc-finger;PF00643:B-box zinc finger;PF00622:SPRY domain	Cytoplasm	-	-
A0A1Y7VKQ1	Shc3	Src homology 2 domain-containing transforming protein C3	20418	Src homology 2 domain-containing transforming protein C3 OS=Mus musculus OX=10090 GN=Shc3 PE=1 SV=1	A0A1Y7VKQ1;A0A5F8MPM1;Q3URY3	7	2	2	461	8.7297	49303.4	A0A1Y7VKQ1;A0A5F8MPM1;Q3URY3	A0A1Y7VKQ1_MOUSE;A0A5F8MPM1_MOUSE;Q3URY3_MOUSE	Shc3	Src homology 2 domain-containing transforming protein C3	9286	12613.7	20134.2	13813	6227.43	4234.25	9206.85	16262.9	162.027	7708.59	162.027	18460.4	GO:0001784|phosphotyrosine residue binding;GO:0005515|protein binding;GO:0005886|plasma membrane;GO:0007165|signal transduction;GO:0007169|transmembrane receptor protein tyrosine kinase signaling pathway;GO:0007417|central nervous system development;GO:0007611|learning or memory;GO:0019901|protein kinase binding;GO:0030971|receptor tyrosine kinase binding;GO:0035249|synaptic transmission, glutama…	GO:0007165|signal transduction;GO:0007169|transmembrane receptor protein tyrosine kinase signaling pathway;GO:0007417|central nervous system development;GO:0007611|learning or memory;GO:0035249|synaptic transmission, glutamatergic;GO:0035556|intracellular signal transduction	GO:0005886|plasma membrane	GO:0001784|phosphotyrosine residue binding;GO:0005515|protein binding;GO:0019901|protein kinase binding;GO:0030971|receptor tyrosine kinase binding	mmu05100 Bacterial invasion of epithelial cells;mmu04510 Focal adhesion;mmu04722 Neurotrophin signaling pathway;mmu04012 ErbB signaling pathway;mmu04910 Insulin signaling pathway;mmu04072 Phospholipase D signaling pathway;mmu05220 Chronic myeloid leukemia;mmu04935 Growth hormone synthesis, secretion and action;mmu01521 EGFR tyrosine kinase inhibitor resistance;mmu01522 Endocrine resistance;mmu049…	R-MMU-422475 Axon guidance;R-MMU-9675108 Nervous system development;R-MMU-9006934 Signaling by Receptor Tyrosine Kinases;R-MMU-187037 Signaling by NTRK1 (TRKA);R-MMU-166520 Signaling by NTRKs;R-MMU-5683057 MAPK family signaling cascades;R-MMU-5673001 RAF/MAP kinase cascade;R-MMU-5684996 MAPK1/MAPK3 signaling;R-MMU-187687 Signalling to ERKs;R-MMU-167044 Signalling to RAS;R-MMU-8853659 RET signalin…	WP65 Insulin signaling;WP6 Integrin-mediated cell adhesion;WP85 Focal adhesion;WP2292 Chemokine signaling pathway	PF00640:Phosphotyrosine interaction domain (PTB/PID);PF00017:SH2 domain	Membrane	-	-
A0A1Y7VLG8	AW209491	Expressed sequence AW209491 (Fragment)	105351	Expressed sequence AW209491 (Fragment) OS=Mus musculus OX=10090 GN=AW209491 PE=1 SV=1	A0A1Y7VLG8	21	2	2	117	9.5538	12785.9	A0A1Y7VLG8;Q91WD4	A0A1Y7VLG8_MOUSE	AW209491	Expressed sequence AW209491 (Fragment)	41367	52429.3	32530.9	39128.7	43754.7	34240.7	35060.7	43432.9	38107.6	60067.6	39985	36453.5	GO:0003674|molecular_function;GO:0005575|cellular_component;GO:0008150|biological_process	GO:0008150|biological_process	GO:0005575|cellular_component	GO:0003674|molecular_function	-	-	-	PF07000:Protein of unknown function (DUF1308);PF18474:Family of unknown function (DUF5614)	-	-	-
A0A1Y7VLQ2	Tmem217rt	Transmembrane 217, retrotransposed		Transmembrane 217, retrotransposed OS=Mus musculus OX=10090 GN=Tmem217rt PE=1 SV=1	A0A1Y7VLQ2	9	2	2	374	9.6675	38883.5	A0A1Y7VLQ2	A0A1Y7VLQ2_MOUSE	Tmem217rt	Transmembrane 217, retrotransposed	36154.2	48526.1	67136.1	29320.5	42525.9	58958.5	62364.2	47751.6	45568.4	18883.8	41778.9	32449.5	-	-	-	-	-	-	-	-	-	-	-
A0A1Y7VM45	Prpf39	Pre-mRNA processing factor 39 (Fragment)	328110	Pre-mRNA processing factor 39 (Fragment) OS=Mus musculus OX=10090 GN=Prpf39 PE=1 SV=1	A0A1Y7VM45;A0PJ46;E9QJV4	7	1	1	208	4.5972	24128.9	A0A1Y7VM45;A0PJ46;E9QJV4	A0A1Y7VM45_MOUSE;A0PJ46_MOUSE;E9QJV4_MOUSE	Prpf39	Pre-mRNA processing factor 39 (Fragment)	65676	105042	91256.3	23453.7	53331.1	66404.3	66994.4	55976.9	61961.8	40733.4	48195.6	55874.2	GO:0000243|commitment complex;GO:0000395|mRNA 5'-splice site recognition;GO:0005634|nucleus;GO:0005685|U1 snRNP;GO:0006396|RNA processing;GO:0006397|mRNA processing;GO:0008380|RNA splicing;GO:0071004|U2-type prespliceosome	GO:0000395|mRNA 5'-splice site recognition;GO:0006396|RNA processing;GO:0006397|mRNA processing;GO:0008380|RNA splicing	GO:0000243|commitment complex;GO:0005634|nucleus;GO:0005685|U1 snRNP;GO:0071004|U2-type prespliceosome	-	-	-	-	-	-	-	-
A0A1Y7VMC8	Akr1c20	Aldo-keto reductase family 1, member C20 (Fragment)	116852	Aldo-keto reductase family 1, member C20 (Fragment) OS=Mus musculus OX=10090 GN=Akr1c20 PE=1 SV=1	A0A1Y7VMC8;Q8VC77;Q9CZU0	4	1	1	277	9.005	31427.1	Q8VC77;A0A1Y7VMC8;Q9CZU0	A0A1Y7VMC8_MOUSE;Q8VC77_MOUSE;Q9CZU0_MOUSE	Akr1c20	Aldo-keto reductase family 1, member C20 (Fragment)	127817	162.027	263570	84632.4	265975	162.027	172501	185127	162.027	162.027	186855	166599	GO:0001758|retinal dehydrogenase activity;GO:0004032|alditol:NADP+ 1-oxidoreductase activity;GO:0004033|aldo-keto reductase (NADP) activity;GO:0004745|NAD-retinol dehydrogenase activity;GO:0005634|nucleus;GO:0005737|cytoplasm;GO:0005829|cytosol;GO:0006693|prostaglandin metabolic process;GO:0006694|steroid biosynthetic process;GO:0008202|steroid metabolic process;GO:0009410|response to xenobiotic …	GO:0006693|prostaglandin metabolic process;GO:0006694|steroid biosynthetic process;GO:0008202|steroid metabolic process;GO:0009410|response to xenobiotic stimulus;GO:0042448|progesterone metabolic process;GO:0043627|response to estrogen;GO:0044597|daunorubicin metabolic process;GO:0044598|doxorubicin metabolic process	GO:0005634|nucleus;GO:0005737|cytoplasm;GO:0005829|cytosol	GO:0001758|retinal dehydrogenase activity;GO:0004032|alditol:NADP+ 1-oxidoreductase activity;GO:0004033|aldo-keto reductase (NADP) activity;GO:0004745|NAD-retinol dehydrogenase activity;GO:0016229|steroid dehydrogenase activity;GO:0016655|oxidoreductase activity, acting on NAD(P)H, quinone or similar compound as acceptor;GO:0018636|phenanthrene 9,10-monooxygenase activity;GO:0031406|carboxylic ac…	-	R-MMU-196854 Metabolism of vitamins and cofactors;R-MMU-6806667 Metabolism of fat-soluble vitamins;R-MMU-975634 Retinoid metabolism and transport;R-MMU-192105 Synthesis of bile acids and bile salts;R-MMU-194068 Bile acid and bile salt metabolism;R-MMU-8957322 Metabolism of steroids;R-MMU-193775 Synthesis of bile acids and bile salts via 24-hydroxycholesterol;R-MMU-193368 Synthesis of bile acids a…	-	PF00248:Aldo/keto reductase family	Cytoplasm	-	-
A0A1Y7VME9	Kidins220	Kinase D-interacting substrate 220	77480	Kinase D-interacting substrate 220 OS=Mus musculus OX=10090 GN=Kidins220 PE=1 SV=1	A0A1Y7VME9;A0A1Y7VMH7;B2RXL7;E9Q9B7	22	3	37	1763	6.6798	195827	A0A1Y7VME9;A0A1Y7VMH7;B2RXL7;E9Q9B7;Q80SX9;Q80TG7	A0A1Y7VME9_MOUSE;A0A1Y7VMH7_MOUSE;B2RXL7_MOUSE;E9Q9B7_MOUSE	Kidins220	Kinase D-interacting substrate 220	110943	108492	76376.3	117327	99730.8	124715	117753	121080	122271	74800.9	109834	130461	GO:0001701|in utero embryonic development;GO:0005770|late endosome;GO:0010976|positive regulation of neuron projection development;GO:0019887|protein kinase regulator activity;GO:0019901|protein kinase binding;GO:0030165|PDZ domain binding;GO:0032991|protein-containing complex;GO:0038180|nerve growth factor signaling pathway;GO:0048813|dendrite morphogenesis;GO:1990090|cellular response to nerve …	GO:0001701|in utero embryonic development;GO:0010976|positive regulation of neuron projection development;GO:0038180|nerve growth factor signaling pathway;GO:0048813|dendrite morphogenesis;GO:1990090|cellular response to nerve growth factor stimulus	GO:0005770|late endosome;GO:0032991|protein-containing complex	GO:0019887|protein kinase regulator activity;GO:0019901|protein kinase binding;GO:0030165|PDZ domain binding	mmu04722 Neurotrophin signaling pathway	R-MMU-9012999 RHO GTPase cycle;R-MMU-9006934 Signaling by Receptor Tyrosine Kinases;R-MMU-187037 Signaling by NTRK1 (TRKA);R-MMU-166520 Signaling by NTRKs;R-MMU-9696270 RND2 GTPase cycle;R-MMU-187687 Signalling to ERKs;R-MMU-9696273 RND1 GTPase cycle;R-MMU-169893 Prolonged ERK activation events	-	PF12796:Ankyrin repeats (3 copies);PF13637:Ankyrin repeats (many copies);PF07693:KAP family P-loop domain	Cytoplasm	-	-
A0A1Y7VMN0	Rock2	Rho-associated protein kinase 2 (Fragment)	19878	Rho-associated protein kinase 2 (Fragment) OS=Mus musculus OX=10090 GN=Rock2 PE=1 SV=1	A0A1Y7VMN0;F8VPK5;Q3TR46;Q3UMT5	1	3	3	1444	5.6681	166790	A0A1Y7VMN0;F8VPK5;Q3UMT5;Q3TR46	A0A1Y7VMN0_MOUSE;F8VPK5_MOUSE;Q3TR46_MOUSE;Q3UMT5_MOUSE	Rock2	Rho-associated protein kinase 2 (Fragment)	185770	222429	247478	156837	139148	233314	164134	194858	169606	93870.9	107749	176658	GO:0000166|nucleotide binding;GO:0000281|mitotic cytokinesis;GO:0001837|epithelial to mesenchymal transition;GO:0001843|neural tube closure;GO:0001934|positive regulation of protein phosphorylation;GO:0002931|response to ischemia;GO:0004672|protein kinase activity;GO:0004674|protein serine/threonine kinase activity;GO:0005515|protein binding;GO:0005524|ATP binding;GO:0005634|nucleus;GO:0005737|cy…	GO:0000281|mitotic cytokinesis;GO:0001837|epithelial to mesenchymal transition;GO:0001843|neural tube closure;GO:0001934|positive regulation of protein phosphorylation;GO:0002931|response to ischemia;GO:0006468|protein phosphorylation;GO:0006939|smooth muscle contraction;GO:0007165|signal transduction;GO:0007249|I-kappaB kinase/NF-kappaB signaling;GO:0007266|Rho protein signal transduction;GO:000…	GO:0005634|nucleus;GO:0005737|cytoplasm;GO:0005813|centrosome;GO:0005829|cytosol;GO:0005856|cytoskeleton;GO:0005886|plasma membrane;GO:0016020|membrane;GO:0031616|spindle pole centrosome;GO:0036464|cytoplasmic ribonucleoprotein granule;GO:0098685|Schaffer collateral - CA1 synapse;GO:0098978|glutamatergic synapse	GO:0000166|nucleotide binding;GO:0004672|protein kinase activity;GO:0004674|protein serine/threonine kinase activity;GO:0005515|protein binding;GO:0005524|ATP binding;GO:0016301|kinase activity;GO:0016740|transferase activity;GO:0031267|small GTPase binding;GO:0046872|metal ion binding;GO:0072518|Rho-dependent protein serine/threonine kinase activity	mmu05132 Salmonella infection;mmu04360 Axon guidance;mmu04810 Regulation of actin cytoskeleton;mmu05135 Yersinia infection;mmu04510 Focal adhesion;mmu04520 Adherens junction;mmu04611 Platelet activation;mmu04921 Oxytocin signaling pathway;mmu04530 Tight junction;mmu04071 Sphingolipid signaling pathway;mmu05205 Proteoglycans in cancer;mmu04670 Leukocyte transendothelial migration;mmu05417 Lipid an…	R-MMU-9012999 RHO GTPase cycle;R-MMU-422475 Axon guidance;R-MMU-9675108 Nervous system development;R-MMU-4420097 VEGFA-VEGFR2 Pathway;R-MMU-8980692 RHOA GTPase cycle;R-MMU-194138 Signaling by VEGF;R-MMU-3928662 EPHB-mediated forward signaling;R-MMU-9013106 RHOC GTPase cycle;R-MMU-9013026 RHOB GTPase cycle;R-MMU-195258 RHO GTPase Effectors;R-MMU-9006934 Signaling by Receptor Tyrosine Kinases;R-MMU…	WP6 Integrin-mediated cell adhesion;WP85 Focal adhesion;WP298 G13 signaling pathway;WP523 Regulation of actin cytoskeleton;WP1560 MicroRNAs in cardiomyocyte hypertrophy;WP1763 PluriNetWork: mechanisms associated with pluripotency;WP2432 Spinal cord injury;WP2292 Chemokine signaling pathway	PF00069:Protein kinase domain;PF08912:Rho Binding	Cytoplasm;Membrane;Centrosome	-	-
A0A1Y7VNP1	Atg2b	Autophagy related 2B (Fragment)	76559	Autophagy related 2B (Fragment) OS=Mus musculus OX=10090 GN=Atg2b PE=1 SV=1	A0A1Y7VNP1	2	1	1	916	6.4817	101218	A0A1Y7VNP1	A0A1Y7VNP1_MOUSE	Atg2b	Autophagy related 2B (Fragment)	4314.06	7947.86	1241.48	2309.04	5831.29	3704.78	2980.24	11680.8	4623.73	6210.7	1816.64	8159.04	GO:0000045|autophagosome assembly;GO:0000407|phagophore assembly site;GO:0000422|autophagy of mitochondrion;GO:0005515|protein binding;GO:0005654|nucleoplasm;GO:0005783|endoplasmic reticulum;GO:0005811|lipid droplet;GO:0006869|lipid transport;GO:0006914|autophagy;GO:0016020|membrane;GO:0019898|extrinsic component of membrane;GO:0032266|phosphatidylinositol-3-phosphate binding;GO:0034727|piecemeal…	GO:0000045|autophagosome assembly;GO:0000422|autophagy of mitochondrion;GO:0006869|lipid transport;GO:0006914|autophagy;GO:0034727|piecemeal microautophagy of the nucleus;GO:0044805|late nucleophagy;GO:0061709|reticulophagy	GO:0000407|phagophore assembly site;GO:0005654|nucleoplasm;GO:0005783|endoplasmic reticulum;GO:0005811|lipid droplet;GO:0016020|membrane;GO:0019898|extrinsic component of membrane	GO:0005515|protein binding;GO:0032266|phosphatidylinositol-3-phosphate binding;GO:0120013|lipid transfer activity	mmu05014 Amyotrophic lateral sclerosis;mmu05022 Pathways of neurodegeneration - multiple diseases;mmu05016 Huntington disease;mmu04140 Autophagy - animal;mmu05010 Alzheimer disease;mmu05017 Spinocerebellar ataxia;mmu04136 Autophagy - other	-	-	PF12624:VPS13-like, N-terminal;PF09333:ATG2/VPS13, C terminal domain	Cytoplasm;Membrane;Endoplasmic reticulum	-	-
A0A1Y7VNR5	Ptprf	Protein tyrosine phosphatase receptor type F (Fragment)	19268	Protein tyrosine phosphatase receptor type F (Fragment) OS=Mus musculus OX=10090 GN=Ptprf PE=1 SV=1	A0A1Y7VNR5	7	2	2	363	5.2934	38853.5	A0A1Y7VNR5	A0A1Y7VNR5_MOUSE	Ptprf	Protein tyrosine phosphatase receptor type F (Fragment)	5368.47	162.027	162.027	162.027	5312.37	9742.5	13811.2	3781.74	162.027	7756.52	162.027	162.027	GO:0001960|negative regulation of cytokine-mediated signaling pathway;GO:0004721|phosphoprotein phosphatase activity;GO:0004725|protein tyrosine phosphatase activity;GO:0005001|transmembrane receptor protein tyrosine phosphatase activity;GO:0005158|insulin receptor binding;GO:0005768|endosome;GO:0005886|plasma membrane;GO:0006470|protein dephosphorylation;GO:0007155|cell adhesion;GO:0007156|homop…	GO:0001960|negative regulation of cytokine-mediated signaling pathway;GO:0006470|protein dephosphorylation;GO:0007155|cell adhesion;GO:0007156|homophilic cell adhesion via plasma membrane adhesion molecules;GO:0007399|nervous system development;GO:0008285|negative regulation of cell population proliferation;GO:0010975|regulation of neuron projection development;GO:0016311|dephosphorylation;GO:001…	GO:0005768|endosome;GO:0005886|plasma membrane;GO:0016020|membrane;GO:0016021|integral component of membrane;GO:0030426|growth cone;GO:0043005|neuron projection;GO:0043025|neuronal cell body;GO:0043231|intracellular membrane-bounded organelle;GO:0060076|excitatory synapse	GO:0004721|phosphoprotein phosphatase activity;GO:0004725|protein tyrosine phosphatase activity;GO:0005001|transmembrane receptor protein tyrosine phosphatase activity;GO:0005158|insulin receptor binding;GO:0008201|heparin binding;GO:0016787|hydrolase activity;GO:0016791|phosphatase activity;GO:0030971|receptor tyrosine kinase binding;GO:0035373|chondroitin sulfate proteoglycan binding;GO:0042301…	mmu04520 Adherens junction;mmu04910 Insulin signaling pathway;mmu04931 Insulin resistance;mmu04514 Cell adhesion molecules	R-MMU-6794362 Protein-protein interactions at synapses;R-MMU-112316 Neuronal System;R-MMU-8849932 Synaptic adhesion-like molecules;R-MMU-388844 Receptor-type tyrosine-protein phosphatases	WP65 Insulin signaling	PF00102:Protein-tyrosine phosphatase;PF00041:Fibronectin type III domain;PF07679:Immunoglobulin I-set domain	Cytoplasm;Membrane	-	-
A0A1Y7VNZ0	Dcaf4	DDB1 and CUL4 associated factor 4	73828	DDB1 and CUL4 associated factor 4 OS=Mus musculus OX=10090 GN=Dcaf4 PE=1 SV=1	A0A1Y7VNZ0;Q99LF7	4	2	2	532	8.2566	59381.2	A0A1Y7VNZ0;Q99LF7	A0A1Y7VNZ0_MOUSE;Q99LF7_MOUSE	Dcaf4	DDB1 and CUL4 associated factor 4	3785.04	12564.9	20784.8	10957	162.027	44342.5	15192.3	162.027	9600.16	162.027	11228.7	9996.58	GO:0080008|Cul4-RING E3 ubiquitin ligase complex	-	GO:0080008|Cul4-RING E3 ubiquitin ligase complex	-	-	R-MMU-8951664 Neddylation	-	-	-	-	-
A0A1Y7VNZ6	Mark3	non-specific serine/threonine protein kinase	17169	non-specific serine/threonine protein kinase OS=Mus musculus OX=10090 GN=Mark3 PE=1 SV=1	A0A1Y7VNZ6	4	3	3	797	9.8699	88828.5	A0A1Y7VNZ6	A0A1Y7VNZ6_MOUSE	Mark3	non-specific serine/threonine protein kinase	297683	217848	366698	292083	317226	322684	359897	361802	169765	285226	92160.3	297143	GO:0000166|nucleotide binding;GO:0000226|microtubule cytoskeleton organization;GO:0004672|protein kinase activity;GO:0004674|protein serine/threonine kinase activity;GO:0005515|protein binding;GO:0005524|ATP binding;GO:0005737|cytoplasm;GO:0005886|plasma membrane;GO:0006468|protein phosphorylation;GO:0016020|membrane;GO:0016301|kinase activity;GO:0016310|phosphorylation;GO:0016740|transferase act…	GO:0000226|microtubule cytoskeleton organization;GO:0006468|protein phosphorylation;GO:0016310|phosphorylation;GO:0018105|peptidyl-serine phosphorylation;GO:0032092|positive regulation of protein binding;GO:0035331|negative regulation of hippo signaling;GO:0035556|intracellular signal transduction;GO:0036289|peptidyl-serine autophosphorylation	GO:0005737|cytoplasm;GO:0005886|plasma membrane;GO:0016020|membrane;GO:0030425|dendrite;GO:0042995|cell projection	GO:0000166|nucleotide binding;GO:0004672|protein kinase activity;GO:0004674|protein serine/threonine kinase activity;GO:0005515|protein binding;GO:0005524|ATP binding;GO:0016301|kinase activity;GO:0016740|transferase activity;GO:0050321|tau-protein kinase activity	-	R-MMU-5674135 MAP2K and MAPK activation;R-MMU-5673000 RAF activation;R-MMU-5683057 MAPK family signaling cascades;R-MMU-5673001 RAF/MAP kinase cascade;R-MMU-5684996 MAPK1/MAPK3 signaling;R-MMU-5675221 Negative regulation of MAPK pathway	-	PF00069:Protein kinase domain;PF00627:UBA/TS-N domain;PF02149:Kinase associated domain 1	Cytoplasm;Membrane	-	-
A0A1Z3MHY2	Ifi207	PyhinA	226691	PyhinA OS=Mus musculus domesticus OX=10092 GN=pyhinA PE=3 SV=1	A0A1Z3MHY2;B2RWU7;D3Z2E7;E9Q3L4	3	0	2	901	10.042	96874.9	A0A1Z3MHY2;E9Q3L4;Q8BW36;B2RWU7;D3Z2E7	A0A1Z3MHY2_MOUSE;B2RWU7_MOUSE;D3Z2E7_MOUSE;E9Q3L4_MOUSE	Ifi207;pyhinA	PyhinA	162.027	162.027	162.027	162.027	7654.73	13329.2	13774.3	162.027	24386.7	162.027	162.027	10607.3	GO:0000122|negative regulation of transcription by RNA polymerase II;GO:0002218|activation of innate immune response;GO:0003690|double-stranded DNA binding;GO:0005634|nucleus;GO:0005654|nucleoplasm;GO:0005730|nucleolus;GO:0005829|cytosol;GO:0008134|transcription factor binding;GO:0030224|monocyte differentiation;GO:0032731|positive regulation of interleukin-1 beta production;GO:0035458|cellular r…	GO:0000122|negative regulation of transcription by RNA polymerase II;GO:0002218|activation of innate immune response;GO:0030224|monocyte differentiation;GO:0032731|positive regulation of interleukin-1 beta production;GO:0035458|cellular response to interferon-beta;GO:0040029|regulation of gene expression, epigenetic;GO:0042149|cellular response to glucose starvation;GO:0043392|negative regulation…	GO:0005634|nucleus;GO:0005654|nucleoplasm;GO:0005730|nucleolus;GO:0005829|cytosol	GO:0003690|double-stranded DNA binding;GO:0008134|transcription factor binding;GO:0042802|identical protein binding	-	-	-	PF02760:HIN-200/IF120x domain;PF02758:PAAD/DAPIN/Pyrin domain	Cytoplasm;Nucleolus	-	-
A0A217FL61	Nfkbid	Nuclear factor of kappa light polypeptide gene enhancer in B cells inhibitor, delta	243910	Nuclear factor of kappa light polypeptide gene enhancer in B cells inhibitor, delta OS=Mus musculus OX=10090 GN=Nfkbid PE=4 SV=2	A0A217FL61	1	1	1	470	7.2602	50346.2	A0A217FL61	A0A217FL61_MOUSE	Nfkbid	Nuclear factor of kappa light polypeptide gene enhancer in B cells inhibitor, delta	162.027	31179.5	162.027	162.027	39964.2	162.027	162.027	43493	33515.6	52526.6	39655.7	58245.3	GO:0005515|protein binding;GO:0005634|nucleus;GO:0006954|inflammatory response;GO:0010468|regulation of gene expression;GO:0032088|negative regulation of NF-kappaB transcription factor activity;GO:0033085|negative regulation of T cell differentiation in thymus;GO:0043124|negative regulation of I-kappaB kinase/NF-kappaB signaling;GO:0050852|T cell receptor signaling pathway;GO:0051059|NF-kappaB bi…	GO:0006954|inflammatory response;GO:0010468|regulation of gene expression;GO:0032088|negative regulation of NF-kappaB transcription factor activity;GO:0033085|negative regulation of T cell differentiation in thymus;GO:0043124|negative regulation of I-kappaB kinase/NF-kappaB signaling;GO:0050852|T cell receptor signaling pathway;GO:0070245|positive regulation of thymocyte apoptotic process;GO:2000…	GO:0005634|nucleus	GO:0005515|protein binding;GO:0051059|NF-kappaB binding	-	-	-	PF12796:Ankyrin repeats (3 copies);PF00023:Ankyrin repeat	-	-	-
A0A286YCB8	Camk2g	Calcium/calmodulin-dependent protein kinase II gamma (Fragment)	12325	Calcium/calmodulin-dependent protein kinase II gamma (Fragment) OS=Mus musculus OX=10090 GN=Camk2g PE=1 SV=1	A0A286YCB8	20	9	9	224	8.7967	24774.3	A0A286YCB8	A0A286YCB8_MOUSE	Camk2g	Calcium/calmodulin-dependent protein kinase II gamma (Fragment)	259974	263011	215055	313838	339129	264746	225802	315121	189729	222564	230997	209934	GO:0000082|G1/S transition of mitotic cell cycle;GO:0000166|nucleotide binding;GO:0001666|response to hypoxia;GO:0004672|protein kinase activity;GO:0004674|protein serine/threonine kinase activity;GO:0004683|calmodulin-dependent protein kinase activity;GO:0005516|calmodulin binding;GO:0005524|ATP binding;GO:0005737|cytoplasm;GO:0005954|calcium- and calmodulin-dependent protein kinase complex;GO:0…	GO:0000082|G1/S transition of mitotic cell cycle;GO:0001666|response to hypoxia;GO:0006468|protein phosphorylation;GO:0006816|calcium ion transport;GO:0006979|response to oxidative stress;GO:0007275|multicellular organism development;GO:0007399|nervous system development;GO:0010975|regulation of neuron projection development;GO:0016310|phosphorylation;GO:0030154|cell differentiation;GO:0046777|pr…	GO:0005737|cytoplasm;GO:0005954|calcium- and calmodulin-dependent protein kinase complex;GO:0014069|postsynaptic density;GO:0016020|membrane;GO:0016529|sarcoplasmic reticulum;GO:0043005|neuron projection	GO:0000166|nucleotide binding;GO:0004672|protein kinase activity;GO:0004674|protein serine/threonine kinase activity;GO:0004683|calmodulin-dependent protein kinase activity;GO:0005516|calmodulin binding;GO:0005524|ATP binding;GO:0016301|kinase activity;GO:0016740|transferase activity;GO:0042802|identical protein binding;GO:0042803|protein homodimerization activity	mmu05022 Pathways of neurodegeneration - multiple diseases;mmu05012 Parkinson disease;mmu04360 Axon guidance;mmu05415 Diabetic cardiomyopathy;mmu04722 Neurotrophin signaling pathway;mmu04921 Oxytocin signaling pathway;mmu04012 ErbB signaling pathway;mmu04720 Long-term potentiation;mmu04728 Dopaminergic synapse;mmu04713 Circadian entrainment;mmu04725 Cholinergic synapse;mmu05205 Proteoglycans in c…	R-MMU-2262752 Cellular responses to stress;R-MMU-8953897 Cellular responses to stimuli;R-MMU-3371556 Cellular response to heat stress;R-MMU-112315 Transmission across Chemical Synapses;R-MMU-112316 Neuronal System;R-MMU-3371571 HSF1-dependent transactivation;R-MMU-5673000 RAF activation;R-MMU-399719 Trafficking of AMPA receptors;R-MMU-399721 Glutamate binding, activation of AMPA receptors and syn…	WP1983 Splicing factor NOVA regulated synaptic proteins;WP553 Calcium regulation in cardiac cells;WP539 Wnt signaling pathway (NetPath);WP385 Myometrial relaxation and contraction pathways	PF00069:Protein kinase domain;PF08332:Calcium/calmodulin dependent protein kinase II association domain	Cytoplasm;Membrane;Endoplasmic reticulum	-	-
A0A286YCI9	Kcnma1	Calcium-activated potassium channel subunit alpha-1 (Fragment)	16531	Calcium-activated potassium channel subunit alpha-1 (Fragment) OS=Mus musculus OX=10090 GN=Kcnma1 PE=1 SV=1	A0A286YCI9;A0A286YCP1;A0A286YE30;A5JHE0;C3VLD3;E3VRY5;E3VRY8;E3VRY9;E3VRZ0;E3VRZ1;F6ZSN2;J3QMT8;J3QN27;Q3UXG3	2	2	2	1115	6.8912	125976	A0A286YCI9;A0A286YCP1;A0A286YE30;C3VLD3;E3VRY5;E3VRY8;E3VRY9;E3VRZ0;E3VRZ1;J3QN27;F6ZSN2;J3QMT8;A5JHE0;Q3UXG3	A0A286YCI9_MOUSE;A0A286YCP1_MOUSE;A0A286YE30_MOUSE;A5JHE0_MOUSE;C3VLD3_MOUSE;E3VRY5_MOUSE;E3VRY8_MOUSE;E3VRY9_MOUSE;E3VRZ0_MOUSE;E3VRZ1_MOUSE;F6ZSN2_MOUSE;J3QMT8_MOUSE;J3QN27_MOUSE;Q3UXG3_MOUSE	Kcnma1	Calcium-activated potassium channel subunit alpha-1 (Fragment)	73063.7	84043.1	51347.8	42029.5	46383	46295.3	36068.1	78785.9	39735.5	44074.4	26023.1	53318.8	GO:0001666|response to hypoxia;GO:0003779|actin binding;GO:0005216|ion channel activity;GO:0005244|voltage-gated ion channel activity;GO:0005249|voltage-gated potassium channel activity;GO:0005267|potassium channel activity;GO:0005515|protein binding;GO:0005737|cytoplasm;GO:0005739|mitochondrion;GO:0005783|endoplasmic reticulum;GO:0005886|plasma membrane;GO:0005901|caveola;GO:0006811|ion transpor…	GO:0001666|response to hypoxia;GO:0006811|ion transport;GO:0006813|potassium ion transport;GO:0006970|response to osmotic stress;GO:0007268|chemical synaptic transmission;GO:0007605|sensory perception of sound;GO:0007623|circadian rhythm;GO:0007628|adult walking behavior;GO:0009268|response to pH;GO:0019228|neuronal action potential;GO:0030007|cellular potassium ion homeostasis;GO:0031960|respons…	GO:0005737|cytoplasm;GO:0005739|mitochondrion;GO:0005783|endoplasmic reticulum;GO:0005886|plasma membrane;GO:0005901|caveola;GO:0008076|voltage-gated potassium channel complex;GO:0009897|external side of plasma membrane;GO:0016020|membrane;GO:0016021|integral component of membrane;GO:0016324|apical plasma membrane;GO:0030425|dendrite;GO:0032991|protein-containing complex;GO:0043025|neuronal cell …	GO:0003779|actin binding;GO:0005216|ion channel activity;GO:0005244|voltage-gated ion channel activity;GO:0005249|voltage-gated potassium channel activity;GO:0005267|potassium channel activity;GO:0005515|protein binding;GO:0015269|calcium-activated potassium channel activity;GO:0042802|identical protein binding;GO:0044877|protein-containing complex binding;GO:0046872|metal ion binding;GO:0060072|…	mmu04022 cGMP-PKG signaling pathway;mmu04970 Salivary secretion;mmu04911 Insulin secretion;mmu04924 Renin secretion;mmu04270 Vascular smooth muscle contraction;mmu04972 Pancreatic secretion	R-MMU-112316 Neuronal System;R-MMU-1296071 Potassium Channels	WP1983 Splicing factor NOVA regulated synaptic proteins	PF00520:Ion transport protein;PF03493:Calcium-activated BK potassium channel alpha subunit	Cytoplasm;Mitochondrion;Membrane;Endoplasmic reticulum	-	-
A0A286YCS4	Slc4a7	Anion exchange protein	218756	Anion exchange protein OS=Mus musculus OX=10090 GN=Slc4a7 PE=1 SV=2	A0A286YCS4;A0A286YCX2;A0A286YCX8;A0A286YD46;A0A286YDK8;E3UVT9;J7H931;J9RDH0;J9RV59;J9RZB2;J9S4N6;J9S7F7;U3RF68	1	1	1	1248	6.2435	139626	A0A286YCS4;A0A286YCX2;A0A286YCX8;A0A286YD46;A0A286YDJ7;A0A286YDK8;D3Y272;D3Y273;E3UVT8;E3UVT9;F8VQC9;H6WZ45;H6WZF5;I1VGT4;I1VGT5;I1VGT6;J7H931;J9RDH0;J9RV59;J9RZB2;J9S4N6;J9S7F7;Q8BWZ4;U3RF68;U3RKD2	A0A286YCS4_MOUSE;A0A286YCX2_MOUSE;A0A286YCX8_MOUSE;A0A286YD46_MOUSE;A0A286YDK8_MOUSE;E3UVT9_MOUSE;J7H931_MOUSE;J9RDH0_MOUSE;J9RV59_MOUSE;J9RZB2_MOUSE;J9S4N6_MOUSE;J9S7F7_MOUSE;U3RF68_MOUSE	Slc4a7	Anion exchange protein	31142.8	162.027	162.027	162.027	14876.2	162.027	162.027	162.027	162.027	162.027	31763.9	8686.16	GO:0005452|inorganic anion exchanger activity;GO:0005515|protein binding;GO:0005737|cytoplasm;GO:0005886|plasma membrane;GO:0006811|ion transport;GO:0006814|sodium ion transport;GO:0006820|anion transport;GO:0007601|visual perception;GO:0008509|anion transmembrane transporter activity;GO:0008510|sodium:bicarbonate symporter activity;GO:0015293|symporter activity;GO:0015701|bicarbonate transport;G…	GO:0006811|ion transport;GO:0006814|sodium ion transport;GO:0006820|anion transport;GO:0007601|visual perception;GO:0015701|bicarbonate transport;GO:0021747|cochlear nucleus development;GO:0046666|retinal cell programmed cell death;GO:0050801|ion homeostasis;GO:0051453|regulation of intracellular pH;GO:0055085|transmembrane transport;GO:0060117|auditory receptor cell development;GO:0060219|camera…	GO:0005737|cytoplasm;GO:0005886|plasma membrane;GO:0016020|membrane;GO:0016021|integral component of membrane;GO:0016323|basolateral plasma membrane;GO:0016324|apical plasma membrane;GO:0031410|cytoplasmic vesicle;GO:0032420|stereocilium;GO:0042995|cell projection;GO:0045202|synapse	GO:0005452|inorganic anion exchanger activity;GO:0005515|protein binding;GO:0008509|anion transmembrane transporter activity;GO:0008510|sodium:bicarbonate symporter activity;GO:0015293|symporter activity;GO:0022857|transmembrane transporter activity	-	-	-	PF07565:Band 3 cytoplasmic domain;PF00955:HCO3- transporter family	Cytoplasm;Membrane	-	-
A0A286YCV9	Kif13b	Kinesin family member 13B	16554	Kinesin family member 13B OS=Mus musculus OX=10090 GN=Kif13b PE=1 SV=1	A0A286YCV9;E9Q4K7	19	29	30	1847	5.5541	204942	A0A286YCV9;E9Q4K7	A0A286YCV9_MOUSE;E9Q4K7_MOUSE	Kif13b	Kinesin family member 13B	99572.9	86382	90180.8	66103.9	86514.4	115994	90848.6	82479	94495.2	86588.9	130064	109962	GO:0003777|microtubule motor activity;GO:0005515|protein binding;GO:0005737|cytoplasm;GO:0005829|cytosol;GO:0005871|kinesin complex;GO:0005874|microtubule;GO:0005902|microvillus;GO:0007018|microtubule-based movement;GO:0008017|microtubule binding;GO:0016887|ATP hydrolysis activity;GO:0019901|protein kinase binding;GO:0030424|axon;GO:0033270|paranode region of axon;GO:0050770|regulation of axonoge…	GO:0007018|microtubule-based movement;GO:0050770|regulation of axonogenesis	GO:0005737|cytoplasm;GO:0005829|cytosol;GO:0005871|kinesin complex;GO:0005874|microtubule;GO:0005902|microvillus;GO:0030424|axon;GO:0033270|paranode region of axon	GO:0003777|microtubule motor activity;GO:0005515|protein binding;GO:0008017|microtubule binding;GO:0016887|ATP hydrolysis activity;GO:0019901|protein kinase binding;GO:0071889|14-3-3 protein binding	mmu04814 Motor proteins	R-MMU-6811442 Intra-Golgi and retrograde Golgi-to-ER traffic;R-MMU-109582 Hemostasis;R-MMU-8856688 Golgi-to-ER retrograde transport;R-MMU-6811434 COPI-dependent Golgi-to-ER retrograde traffic;R-MMU-983231 Factors involved in megakaryocyte development and platelet production;R-MMU-983189 Kinesins	-	PF01302:CAP-Gly domain;PF00498:FHA domain;PF12473:Kinesin protein;PF16183:Kinesin-associated;PF12423:Kinesin protein 1B;PF00225:Kinesin motor domain	Cytoplasm	-	-
A0A286YCX6	Trappc8	Trafficking protein particle complex 8	75964	Trafficking protein particle complex 8 OS=Mus musculus OX=10090 GN=Trappc8 PE=1 SV=2	A0A286YCX6	24	36	36	1437	6.9902	160911	A0A286YCX6;E9PY51;Q8BJI6	A0A286YCX6_MOUSE	Trappc8	Trafficking protein particle complex 8	95781.9	112706	98300.5	83391	79687.7	96887.3	107796	89661.9	91206.1	55473.1	88710.9	83676.7	GO:0000407|phagophore assembly site;GO:0003674|molecular_function;GO:0006888|endoplasmic reticulum to Golgi vesicle-mediated transport;GO:0007030|Golgi organization;GO:0030008|TRAPP complex;GO:0031410|cytoplasmic vesicle;GO:0034497|protein localization to phagophore assembly site;GO:1990072|TRAPPIII protein complex	GO:0006888|endoplasmic reticulum to Golgi vesicle-mediated transport;GO:0007030|Golgi organization;GO:0034497|protein localization to phagophore assembly site	GO:0000407|phagophore assembly site;GO:0030008|TRAPP complex;GO:0031410|cytoplasmic vesicle;GO:1990072|TRAPPIII protein complex	GO:0003674|molecular_function	-	R-MMU-9007101 Rab regulation of trafficking;R-MMU-8876198 RAB GEFs exchange GTP for GDP on RABs	-	PF12739:ER-Golgi trafficking TRAPP I complex 85 kDa subunit	Cytoplasm;Golgi apparatus	-	-
[truncated: 11,029 more rows]
